# Supplementary material for: miR-27b targets MAIP1 to mediate lipid accumulation in cultured human and mouse hepatic cells
Source: Commun Biol. 2023 Jun 24;6:669. doi: 10.1038/s42003-023-05049-w (PMC10290684; doi:10.1038/s42003-023-05049-w)
Supplement: Supplementary file 4 — Supplementary Data 1 [file 42003_2023_5049_MOESM4_ESM.xlsx]

## Sheet: Sheet1
Supplementary Data set 1 Genes with fold change cut-offs of 2< (miR-27b vs contol) in microarray analysis.
Primary Sequence Name	Sequence Description	Fold Change
IQCA1	IQ motif containing with AAA domain 1 [Source:HGNC Symbol;Acc:26195] [ENST00000479783]	28.5827
GIPC3	Homo sapiens GIPC PDZ domain containing family, member 3 (GIPC3), mRNA [NM_133261]	27.2089
SPINT3	Homo sapiens serine peptidase inhibitor, Kunitz type, 3 (SPINT3), mRNA [NM_006652]	27.0282
KRTAP13-3	Homo sapiens keratin associated protein 13-3 (KRTAP13-3), mRNA [NM_181622]	26.3186
XLOC_l2_012721	BROAD Institute lincRNA (XLOC_l2_012721), lincRNA [TCONS_l2_00025239]	24.9634
XLOC_002095	Q3IJR1_PSEHT (Q3IJR1) Endonuclease I (Endo I) , partial (6%) [THC2706771]	22.116
SLC7A8	Homo sapiens solute carrier family 7 (amino acid transporter light chain, L system), member 8 (SLC7A8), transcript variant 2, mRNA [NM_182728]	21.7252
XLOC_009069	BROAD Institute lincRNA (XLOC_009069), lincRNA [TCONS_00019856]	20.4872
PGM5	Homo sapiens phosphoglucomutase 5 (PGM5), mRNA [NM_021965]	20.3981
XLOC_002975	BROAD Institute lincRNA (XLOC_002975), lincRNA [TCONS_00007062]	19.7146
TPTE2	Homo sapiens transmembrane phosphoinositide 3-phosphatase and tensin homolog 2 (TPTE2), transcript variant 3, mRNA [NM_199254]	19.3051
XLOC_004374	BROAD Institute lincRNA (XLOC_004374), lincRNA [TCONS_00009395]	18.6009
TPH2	Homo sapiens tryptophan hydroxylase 2 (TPH2), mRNA [NM_173353]	18.4304
HTN3	Homo sapiens histatin 3 (HTN3), mRNA [NM_000200]	18.3837
LOC100506003	PREDICTED: Homo sapiens hypothetical LOC100506003 (LOC100506003), miscRNA [XR_109785]	18.2679
XLOC_004182	BROAD Institute lincRNA (XLOC_004182), lincRNA [TCONS_00009176]	17.6093
SLC35A4	Homo sapiens clone 83 tumor rejection antigen mRNA, complete cds. [AF445025]	17.2182
	T cell receptor beta variable 27 [Source:HGNC Symbol;Acc:12208] [ENST00000390399]	16.93
XLOC_000319	RST21700 Athersys RAGE Library Homo sapiens cDNA, mRNA sequence [BG202344]	16.161
XLOC_010917	BROAD Institute lincRNA (XLOC_010917), lincRNA [TCONS_00022615]	15.9676
XLOC_l2_003073	BROAD Institute lincRNA (XLOC_l2_003073), lincRNA [TCONS_l2_00005793]	15.7792
IL22RA2	Homo sapiens interleukin 22 receptor, alpha 2 (IL22RA2), transcript variant 1, mRNA [NM_052962]	15.5211
XLOC_011809	BROAD Institute lincRNA (XLOC_011809), lincRNA [TCONS_00024489]	15.347
LINC00102	Homo sapiens long intergenic non-protein coding RNA 102 (LINC00102), non-coding RNA [NR_037842]	15.0881
GAFA1	Homo sapiens FGF2-associated protein GAFA1 (GAFA1) mRNA, complete cds. [AF190748]	15.036
XLOC_004625	BROAD Institute lincRNA (XLOC_004625), lincRNA [TCONS_00010162]	14.9063
XLOC_003961	BROAD Institute lincRNA (XLOC_003961), lincRNA [TCONS_00008493]	14.4385
XLOC_006121	DB341740 TESTI4 Homo sapiens cDNA clone TESTI4046631 3', mRNA sequence [DB341740]	14.4048
AOX2P	Homo sapiens aldehyde oxidase 2 pseudogene (AOX2P), non-coding RNA [NR_001557]	14.2047
LOC100506997	PREDICTED: Homo sapiens hypothetical LOC100506997 (LOC100506997), miscRNA [XR_110110]	14.1477
NTF4	Homo sapiens neurotrophin 4 (NTF4), mRNA [NM_006179]	14.0231
ASB11	Homo sapiens ankyrin repeat and SOCS box containing 11 (ASB11), transcript variant 1, mRNA [NM_080873]	13.9921
TGM4	Homo sapiens transglutaminase 4 (prostate) (TGM4), mRNA [NM_003241]	13.9566
PHF15	Homo sapiens PHD finger protein 15 (PHF15), mRNA [NM_015288]	13.7996
LOC729296	PREDICTED: Homo sapiens hypothetical LOC729296 (LOC729296), miscRNA [XR_109632]	13.6972
XLOC_000451	BROAD Institute lincRNA (XLOC_000451), lincRNA [TCONS_00001187]	13.638
N4BP3	Homo sapiens NEDD4 binding protein 3 (N4BP3), mRNA [NM_015111]	13.5813
XLOC_002813	BROAD Institute lincRNA (XLOC_002813), lincRNA [TCONS_00006222]	13.5542
LOC100131662	Homo sapiens cDNA FLJ45218 fis, clone BRCAN2019653. [AK127156]	13.4664
PRG2	Homo sapiens proteoglycan 2, bone marrow (natural killer cell activator, eosinophil granule major basic protein) (PRG2), transcript variant 1, mRNA [NM_002728]	13.4069
OR10S1	Homo sapiens olfactory receptor, family 10, subfamily S, member 1 (OR10S1), mRNA [NM_001004474]	13.3673
XLOC_l2_013416	BROAD Institute lincRNA (XLOC_l2_013416), lincRNA [TCONS_l2_00025889]	13.2264
HBS1L	Homo sapiens HBS1-like (S. cerevisiae) (HBS1L), transcript variant 1, mRNA [NM_006620]	12.9214
XLOC_007110	BROAD Institute lincRNA (XLOC_007110), lincRNA [TCONS_00015031]	12.7897
LOC100128591	Homo sapiens cDNA FLJ46872 fis, clone UTERU3013167. [AK128705]	12.625
	GB	12.5545
LOC283483	PREDICTED: Homo sapiens hypothetical LOC283483 (LOC283483), miscRNA [XR_109153]	12.3677
XLOC_001362	Q86TS6_HUMAN (Q86TS6) Full-length cDNA 5-PRIME end of clone CS0CAP004YO05 of Thymus of Homo sapiens (human) (Fragment), partial (21%) [THC2630285]	12.3669
XLOC_006237	BROAD Institute lincRNA (XLOC_006237), lincRNA [TCONS_00013076]	12.2581
KRTAP9-4	Homo sapiens keratin associated protein 9-4 (KRTAP9-4), mRNA [NM_033191]	12.1656
KCNC2	Homo sapiens potassium voltage-gated channel, Shaw-related subfamily, member 2 (KCNC2), transcript variant 1, mRNA [NM_139136]	12.0473
XLOC_l2_001667	BROAD Institute lincRNA (XLOC_l2_001667), lincRNA [TCONS_l2_00004012]	12.0454
XLOC_l2_011798	BROAD Institute lincRNA (XLOC_l2_011798), lincRNA [TCONS_l2_00022559]	11.9586
LOC285627	Homo sapiens uncharacterized LOC285627 (LOC285627), non-coding RNA [NR_027110]	11.6747
CES5A	Homo sapiens carboxylesterase 5A (CES5A), transcript variant 2, mRNA [NM_145024]	11.6378
HLA-DQA2	Homo sapiens major histocompatibility complex, class II, DQ alpha 2 (HLA-DQA2), mRNA [NM_020056]	11.5526
XLOC_006411	BROAD Institute lincRNA (XLOC_006411), lincRNA [TCONS_00013778]	11.3711
PCDHB19P	Homo sapiens protocadherin beta 19 pseudogene (PCDHB19P), non-coding RNA [NR_001282]	11.2125
XLOC_008276	BROAD Institute lincRNA (XLOC_008276), lincRNA [TCONS_00017606]	11.2041
TAP2	Homo sapiens transporter 2, ATP-binding cassette, sub-family B (MDR/TAP) (TAP2), transcript variant 2, mRNA [NM_018833]	11.1588
XLOC_008747	BROAD Institute lincRNA (XLOC_008747), lincRNA [TCONS_00018450]	11.1338
GSC2	Homo sapiens goosecoid homeobox 2 (GSC2), mRNA [NM_005315]	11.1037
SGCG	Homo sapiens sarcoglycan, gamma (35kDa dystrophin-associated glycoprotein) (SGCG), mRNA [NM_000231]	10.8754
LOC100129322	Homo sapiens cDNA FLJ45776 fis, clone NETRP2004090. [AK127678]	10.4097
MSR1	Homo sapiens macrophage scavenger receptor 1 (MSR1), transcript variant SR-AI, mRNA [NM_138715]	10.3251
AP1S3	adaptor-related protein complex 1, sigma 3 subunit [Source:HGNC Symbol;Acc:18971] [ENST00000396653]	10.2898
LOC729177	Homo sapiens uncharacterized LOC729177 (LOC729177), non-coding RNA [NR_034143]	10.254
XLOC_003204	RST30769 Athersys RAGE Library Homo sapiens cDNA, mRNA sequence [BG211210]	10.2255
XLOC_013592	BROAD Institute lincRNA (XLOC_013592), lincRNA [TCONS_00028250]	10.2148
LOC148824	Homo sapiens uncharacterized LOC148824 (LOC148824), non-coding RNA [NR_027309]	10.1343
XLOC_001308	BROAD Institute lincRNA (XLOC_001308), lincRNA [TCONS_00003532]	9.96506
LOC100505676	Homo sapiens uncharacterized LOC100505676 (LOC100505676), non-coding RNA [NR_040434]	9.86523
	transmembrane protein 78 [Source:HGNC Symbol;Acc:32307] [ENST00000323223]	9.74781
XLOC_006939	BROAD Institute lincRNA (XLOC_006939), lincRNA [TCONS_00014870]	9.6751
IL36B	Homo sapiens interleukin 36, beta (IL36B), transcript variant 2, mRNA [NM_173178]	9.67143
TAGAP	Homo sapiens T-cell activation RhoGTPase activating protein (TAGAP), transcript variant 3, mRNA [NM_138810]	9.6189
RIPK3	Homo sapiens receptor-interacting serine-threonine kinase 3 (RIPK3), mRNA [NM_006871]	9.61214
XLOC_004274	DA174224 BRAMY2 Homo sapiens cDNA clone BRAMY2037286 5', mRNA sequence [DA174224]	9.49385
LOC440131	Homo sapiens uncharacterized LOC440131 (LOC440131), non-coding RNA [NR_033889]	9.46134
TAS2R46	Homo sapiens taste receptor, type 2, member 46 (TAS2R46), mRNA [NM_176887]	9.37284
LINC00222	Homo sapiens long intergenic non-protein coding RNA 222 (LINC00222), non-coding RNA [NR_033376]	9.313
XLOC_012048	AGENCOURT_7906098 NIH_MGC_82 Homo sapiens cDNA clone IMAGE:6104875 5', mRNA sequence [BQ435567]	9.0079
MUC7	Homo sapiens mucin 7, secreted (MUC7), transcript variant 3, mRNA [NM_152291]	8.97222
C12orf50	Homo sapiens chromosome 12 open reading frame 50 (C12orf50), mRNA [NM_152589]	8.96092
XLOC_l2_008759	BROAD Institute lincRNA (XLOC_l2_008759), lincRNA [TCONS_l2_00016848]	8.88866
NRSN1	Homo sapiens neurensin 1 (NRSN1), mRNA [NM_080723]	8.60417
XLOC_011506	BROAD Institute lincRNA (XLOC_011506), lincRNA [TCONS_00023701]	8.49706
XLOC_008252	BROAD Institute lincRNA (XLOC_008252), lincRNA [TCONS_00017099]	8.48583
XLOC_004341	BROAD Institute lincRNA (XLOC_004341), lincRNA [TCONS_00010665]	8.47741
LOC100652838	PREDICTED: Homo sapiens hypothetical LOC100652838 (LOC100652838), miscRNA [XR_132689]	8.46511
ATP2C2	Homo sapiens ATPase, Ca++ transporting, type 2C, member 2 (ATP2C2), mRNA [NM_014861]	8.4017
FLJ37644	Homo sapiens cDNA FLJ31667 fis, clone NT2RI2004840. [AK056229]	8.38292
XLOC_003218	BROAD Institute lincRNA (XLOC_003218), lincRNA [TCONS_00005818]	8.36565
LOC386597	Homo sapiens cDNA FLJ32573 fis, clone SPLEN2000210. [AK057135]	8.32491
XLOC_011893	BROAD Institute lincRNA (XLOC_011893), lincRNA [TCONS_00024600]	8.29016
XLOC_007087	BROAD Institute lincRNA (XLOC_007087), lincRNA [TCONS_00015013]	8.2832
	Homo sapiens cDNA clone IMAGE:30342341. [BC092495]	8.18917
XLOC_l2_001302	Q6BMM9_DEBHA (Q6BMM9) Debaryomyces hansenii chromosome F of strain CBS767 of Debaryomyces hansenii, partial (3%) [THC2775815]	8.17869
GPX2	Homo sapiens glutathione peroxidase 2 (gastrointestinal) (GPX2), mRNA [NM_002083]	7.90721
FAM133A	Homo sapiens family with sequence similarity 133, member A (FAM133A), transcript variant 2, mRNA [NM_173698]	7.90021
XLOC_l2_006973	qh04a10.x1 Soares_NFL_T_GBC_S1 Homo sapiens cDNA clone IMAGE:1843674 3' similar to contains L1.b3 L1 repetitive element ;, mRNA sequence [AI222338]	7.89888
LOC645355	Homo sapiens uncharacterized LOC645355 (LOC645355), non-coding RNA [NR_038839]	7.86807
RAB33A	Homo sapiens RAB33A, member RAS oncogene family (RAB33A), mRNA [NM_004794]	7.84772
A2MP1	Homo sapiens alpha-2-macroglobulin pseudogene 1 (A2MP1), non-coding RNA [NR_040112]	7.81824
MEIS3	Homo sapiens Meis homeobox 3 (MEIS3), transcript variant 2, mRNA [NM_001009813]	7.7999
XLOC_010242	BROAD Institute lincRNA (XLOC_010242), lincRNA [TCONS_00020972]	7.78138
SORCS1	Homo sapiens sortilin-related VPS10 domain containing receptor 1 (SORCS1), transcript variant 6, mRNA [NM_001206572]	7.74802
CLDN4	Homo sapiens claudin 4 (CLDN4), mRNA [NM_001305]	7.72663
EFCAB10	Homo sapiens EF-hand calcium binding domain 10 (EFCAB10), non-coding RNA [NR_027068]	7.7188
LINC00487	Homo sapiens long intergenic non-protein coding RNA 487 (LINC00487), non-coding RNA [NR_038369]	7.7186
LOC100129393	Homo sapiens cDNA FLJ42640 fis, clone BRACE3025153. [AK124631]	7.70191
XLOC_001394	BX424349 Homo sapiens FETAL LIVER Homo sapiens cDNA clone CS0DM012YG18 5-PRIME, mRNA sequence [BX424349]	7.40232
LOC154822	Homo sapiens uncharacterized LOC154822 (LOC154822), non-coding RNA [NR_024394]	7.33002
IFITM1	Homo sapiens interferon induced transmembrane protein 1 (9-27) (IFITM1), mRNA [NM_003641]	7.27841
CDH16	Homo sapiens cadherin 16, KSP-cadherin (CDH16), transcript variant 1, mRNA [NM_004062]	7.2031
P39188	ALU1_HUMAN (P39188) Alu subfamily J sequence contamination warning entry, partial (16%) [THC2509749]	7.17701
XLOC_011299	BROAD Institute lincRNA (XLOC_011299), lincRNA [TCONS_00023453]	7.14257
LOC100129449	Homo sapiens clone FLB7723 PRO2055 mRNA, complete cds. [AF130063]	7.0332
XLOC_010686	BROAD Institute lincRNA (XLOC_010686), lincRNA [TCONS_00021683]	7.02029
LOC100506643	PREDICTED: Homo sapiens hypothetical LOC100506643 (LOC100506643), miscRNA [XR_109456]	7.01411
ZNF815	Homo sapiens zinc finger protein 815 (ZNF815), non-coding RNA [NR_023382]	6.99319
LOC100506861	PREDICTED: Homo sapiens hypothetical LOC100506861 (LOC100506861), miscRNA [XR_113160]	6.94644
XLOC_l2_008760	BROAD Institute lincRNA (XLOC_l2_008760), lincRNA [TCONS_l2_00016849]	6.9327
C1orf116	Homo sapiens chromosome 1 open reading frame 116 (C1orf116), transcript variant 1, mRNA [NM_023938]	6.89993
XLOC_000332	BROAD Institute lincRNA (XLOC_000332), lincRNA [TCONS_00001088]	6.86567
LOC284757	BROAD Institute lincRNA (XLOC_013591), lincRNA [TCONS_00028249]	6.86032
XLOC_011152	BROAD Institute lincRNA (XLOC_011152), lincRNA [TCONS_00022899]	6.76364
CDHR4	Homo sapiens cadherin-related family member 4 (CDHR4), mRNA [NM_001007540]	6.72158
XLOC_005593	BROAD Institute lincRNA (XLOC_005593), lincRNA [TCONS_00011440]	6.71738
C19orf21	Homo sapiens chromosome 19 open reading frame 21 (C19orf21), mRNA [NM_173481]	6.68615
XLOC_004405	BROAD Institute lincRNA (XLOC_004405), lincRNA [TCONS_00010701]	6.68165
FLYWCH2	Homo sapiens FLYWCH family member 2 (FLYWCH2), transcript variant 1, mRNA [NM_138439]	6.67433
LOC152225	Homo sapiens uncharacterized LOC152225 (LOC152225), non-coding RNA [NR_026934]	6.65685
XLOC_008731	BROAD Institute lincRNA (XLOC_008731), lincRNA [TCONS_00018439]	6.62381
C8orf50	BROAD Institute lincRNA (XLOC_007033), lincRNA [TCONS_00014954]	6.57582
XLOC_002673	BROAD Institute lincRNA (XLOC_002673), lincRNA [TCONS_00006032]	6.54272
XLOC_011785	BROAD Institute lincRNA (XLOC_011785), lincRNA [TCONS_00024886]	6.53934
	Homo sapiens cDNA FLJ44638 fis, clone BRACE2027312. [AK126601]	6.49329
XLOC_013913	BROAD Institute lincRNA (XLOC_013913), lincRNA [TCONS_00028994]	6.47712
GPRC5A	Homo sapiens G protein-coupled receptor, family C, group 5, member A (GPRC5A), mRNA [NM_003979]	6.4379
EFCAB6	Homo sapiens EF-hand calcium binding domain 6 (EFCAB6), transcript variant 1, mRNA [NM_022785]	6.36379
TCP11	Homo sapiens t-complex 11 homolog (mouse) (TCP11), transcript variant 2, mRNA [NM_018679]	6.29237
XLOC_l2_015342	RST40003 Athersys RAGE Library Homo sapiens cDNA, mRNA sequence [BG220230]	6.29235
OR10X1	Homo sapiens olfactory receptor, family 10, subfamily X, member 1 (OR10X1), mRNA [NM_001004477]	6.25247
XLOC_l2_007595	BROAD Institute lincRNA (XLOC_l2_007595), lincRNA [TCONS_l2_00014030]	6.24527
LOC100506835	Homo sapiens uncharacterized LOC100506835 (LOC100506835), non-coding RNA [NR_038268]	6.24352
XLOC_006297	BROAD Institute lincRNA (XLOC_006297), lincRNA [TCONS_00013634]	6.21305
LOC285626	Homo sapiens uncharacterized LOC285626 (LOC285626), non-coding RNA [NR_037889]	6.20788
XLOC_006316	PREDICTED: Homo sapiens hypothetical LOC100506534 (LOC100506534), miscRNA [XR_108717]	6.19814
BCL11A	Homo sapiens B-cell CLL/lymphoma 11A (zinc finger protein) (BCL11A), transcript variant 1, mRNA [NM_022893]	6.18174
XLOC_004649	BROAD Institute lincRNA (XLOC_004649), lincRNA [TCONS_00009544]	6.13922
XLOC_002560	BROAD Institute lincRNA (XLOC_002560), lincRNA [TCONS_00004652]	6.07771
XLOC_012647	BROAD Institute lincRNA (XLOC_012647), lincRNA [TCONS_00026302]	5.98319
LINC00403	PREDICTED: Homo sapiens hypothetical LOC100505996 (LOC100505996), miscRNA [XR_110304]	5.91893
FAR2	Homo sapiens fatty acyl CoA reductase 2 (FAR2), mRNA [NM_018099]	5.91134
	IZUMO family member 3 [Source:HGNC Symbol;Acc:31421] [ENST00000543880]	5.88617
XLOC_001216	AGENCOURT_26524565 NIH_MGC_212 Homo sapiens cDNA clone IMAGE:30924404 5', mRNA sequence [CO245850]	5.87998
SFRP5	Homo sapiens secreted frizzled-related protein 5 (SFRP5), mRNA [NM_003015]	5.86209
LOC100507378	PREDICTED: Homo sapiens hypothetical LOC100507378 (LOC100507378), miscRNA [XR_109244]	5.85393
RNF17	Homo sapiens ring finger protein 17 (RNF17), transcript variant 1, mRNA [NM_031277]	5.84157
ACE2	Homo sapiens angiotensin I converting enzyme (peptidyl-dipeptidase A) 2 (ACE2), mRNA [NM_021804]	5.80887
XLOC_008916	DA057126 BRACE2 Homo sapiens cDNA clone BRACE2003559 5', mRNA sequence [DA057126]	5.75754
KRTAP9-7	keratin associated protein 9-7 [Source:HGNC Symbol;Acc:18915] [ENST00000391354]	5.73569
XLOC_009073	BROAD Institute lincRNA (XLOC_009073), lincRNA [TCONS_00019242]	5.70294
TMC5	Homo sapiens transmembrane channel-like 5 (TMC5), transcript variant 3, mRNA [NM_024780]	5.70102
SYT11	Homo sapiens synaptotagmin XI (SYT11), mRNA [NM_152280]	5.64178
PRY2	Homo sapiens PTPN13-like, Y-linked 2 (PRY2), mRNA [NM_001002758]	5.6255
XLOC_011017	PREDICTED: Homo sapiens hypothetical LOC100506446 (LOC100506446), miscRNA [XR_110289]	5.60721
XLOC_013666	BROAD Institute lincRNA (XLOC_013666), lincRNA [TCONS_00028324]	5.60645
XLOC_007614	BROAD Institute lincRNA (XLOC_007614), lincRNA [TCONS_00016231]	5.57828
XLOC_005341	Q9BSD2_HUMAN (Q9BSD2) C21orf105 protein (Fragment), partial (17%) [THC2690820]	5.54967
XLOC_013884	BROAD Institute lincRNA (XLOC_013884), lincRNA [TCONS_00028976]	5.54505
NPSA	Homo sapiens prostate-specific antigen mRNA, complete cds. [AF527974]	5.46425
CLEC1B	Homo sapiens C-type lectin domain family 1, member B (CLEC1B), transcript variant 1, mRNA [NM_016509]	5.43702
APOL5	Homo sapiens apolipoprotein L, 5 (APOL5), mRNA [NM_030642]	5.43523
OR2A14	Homo sapiens olfactory receptor, family 2, subfamily A, member 14 (OR2A14), mRNA [NM_001001659]	5.43509
XLOC_002032	BROAD Institute lincRNA (XLOC_002032), lincRNA [TCONS_00005118]	5.42691
LOC100129407	Homo sapiens uncharacterized LOC100129407 (LOC100129407), non-coding RNA [NR_034116]	5.42562
DNAJB8	Homo sapiens DnaJ (Hsp40) homolog, subfamily B, member 8 (DNAJB8), mRNA [NM_153330]	5.41012
XLOC_002309	BROAD Institute lincRNA (XLOC_002309), lincRNA [TCONS_00004436]	5.39028
LYPD4	Homo sapiens LY6/PLAUR domain containing 4 (LYPD4), mRNA [NM_173506]	5.38803
LOC100506585	Homo sapiens uncharacterized LOC100506585 (LOC100506585), non-coding RNA [NR_038966]	5.38279
FCRL5	Fc receptor-like 5 [Source:HGNC Symbol;Acc:18508] [ENST00000368189]	5.36114
KIR2DL5A	Homo sapiens killer cell immunoglobulin-like receptor, two domains, long cytoplasmic tail, 5A (KIR2DL5A), mRNA [NM_020535]	5.35708
LOC100507210	PREDICTED: Homo sapiens hypothetical LOC100507210 (LOC100507210), miscRNA [XR_108489]	5.34901
XLOC_008792	BROAD Institute lincRNA (XLOC_008792), lincRNA [TCONS_00018492]	5.32928
FLJ13744	Homo sapiens cDNA FLJ13744 fis, clone PLACE3000230. [AK023806]	5.32733
XLOC_008996	yc99a04.s1 Soares infant brain 1NIB Homo sapiens cDNA clone IMAGE:24029 3', mRNA sequence [R37935]	5.32654
RAB44	RAB44, member RAS oncogene family [Source:HGNC Symbol;Acc:21068] [ENST00000229824]	5.29445
LOC339788	Homo sapiens uncharacterized LOC339788 (LOC339788), non-coding RNA [NR_015405]	5.27167
ZPLD1	Homo sapiens zona pellucida-like domain containing 1 (ZPLD1), mRNA [NM_175056]	5.27142
OR10K1	Homo sapiens olfactory receptor, family 10, subfamily K, member 1 (OR10K1), mRNA [NM_001004473]	5.25006
XLOC_l2_010011	BROAD Institute lincRNA (XLOC_l2_010011), lincRNA [TCONS_l2_00019020]	5.21013
XLOC_002060	BX119243 NCI_CGAP_GC6 Homo sapiens cDNA clone IMAGp998E185714, mRNA sequence [BX119243]	5.20477
LOC389300	PREDICTED: Homo sapiens hypothetical protein LOC389300 (LOC389300), mRNA [XM_001714293]	5.18433
LCN10	Homo sapiens lipocalin 10 (LCN10), mRNA [NM_001001712]	5.16173
HPSE	Homo sapiens heparanase (HPSE), transcript variant 1, mRNA [NM_006665]	5.14185
HTRA4	Homo sapiens HtrA serine peptidase 4 (HTRA4), mRNA [NM_153692]	5.13675
XLOC_011257	BROAD Institute lincRNA (XLOC_011257), lincRNA [TCONS_00023411]	5.13035
XLOC_002792	BROAD Institute lincRNA (XLOC_002792), lincRNA [TCONS_00006195]	5.12592
LOC100130887	PREDICTED: Homo sapiens hypothetical LOC100130887 (LOC100130887), miscRNA [XR_132784]	5.10649
	T cell receptor alpha variable 22 [Source:HGNC Symbol;Acc:12119] [ENST00000390450]	5.08275
C14orf37	Homo sapiens chromosome 14 open reading frame 37 (C14orf37), mRNA [NM_001001872]	5.06973
MYRIP	Homo sapiens myosin VIIA and Rab interacting protein (MYRIP), mRNA [NM_015460]	5.06453
LOC283867	BROAD Institute lincRNA (XLOC_011977), lincRNA [TCONS_00024303]	5.05198
SMAD5	BROAD Institute lincRNA (XLOC_004566), lincRNA [TCONS_00010102]	5.0519
ZNF25	Homo sapiens zinc finger protein 25 (ZNF25), mRNA [NM_145011]	5.02174
GRIK4	Homo sapiens glutamate receptor, ionotropic, kainate 4 (GRIK4), mRNA [NM_014619]	4.98778
XLOC_001443	BROAD Institute lincRNA (XLOC_001443), lincRNA [TCONS_00003655]	4.9745
PLEKHH2	pleckstrin homology domain containing, family H (with MyTH4 domain) member 2 [Source:HGNC Symbol;Acc:30506] [ENST00000405223]	4.97236
IQCF5	Homo sapiens IQ motif containing F5 (IQCF5), mRNA [NM_001145059]	4.97206
XLOC_006236	BROAD Institute lincRNA (XLOC_006236), lincRNA [TCONS_00013075]	4.96773
XLOC_l2_005997	BROAD Institute lincRNA (XLOC_012419), lincRNA [TCONS_00025589]	4.92627
LOC729444	Homo sapiens uncharacterized LOC729444 (LOC729444), non-coding RNA [NR_038388]	4.90742
LOC100131174	PREDICTED: Homo sapiens hypothetical LOC100131174 (LOC100131174), miscRNA [XR_109637]	4.88811
	602689955F1 NIH_MGC_97 Homo sapiens cDNA clone IMAGE:4822453 5', mRNA sequence [BG719595]	4.87571
HSPA12A	Homo sapiens heat shock 70kDa protein 12A (HSPA12A), mRNA [NM_025015]	4.87015
PRR23A	Homo sapiens proline rich 23A (PRR23A), mRNA [NM_001134659]	4.85724
FLYWCH1	Homo sapiens FLYWCH-type zinc finger 1 (FLYWCH1), transcript variant 1, mRNA [NM_032296]	4.84755
HK1	Homo sapiens hexokinase 1 (HK1), nuclear gene encoding mitochondrial protein, transcript variant 5, mRNA [NM_033500]	4.83587
XLOC_l2_002952	BROAD Institute lincRNA (XLOC_l2_002952), lincRNA [TCONS_l2_00005598]	4.83147
LOC100506240	PREDICTED: Homo sapiens hypothetical LOC100506240 (LOC100506240), miscRNA [XR_109695]	4.82511
LOC100505576	Homo sapiens uncharacterized LOC100505576 (LOC100505576), non-coding RNA [NR_038847]	4.8231
MDGA1	Homo sapiens MAM domain containing glycosylphosphatidylinositol anchor 1 (MDGA1), mRNA [NM_153487]	4.81795
LOC283482	Homo sapiens cDNA FLJ35194 fis, clone PLACE6017564. [AK092513]	4.80866
LINC00483	Homo sapiens long intergenic non-protein coding RNA 483 (LINC00483), non-coding RNA [NR_024626]	4.78477
XLOC_009016	BROAD Institute lincRNA (XLOC_009016), lincRNA [TCONS_00019181]	4.77188
IGFBP3	Homo sapiens insulin-like growth factor binding protein 3 (IGFBP3), transcript variant 1, mRNA [NM_001013398]	4.76545
LOC100505508	PREDICTED: Homo sapiens hypothetical LOC100505508 (LOC100505508), miscRNA [XR_108512]	4.75458
XLOC_001824	DB028315 TESTI2 Homo sapiens cDNA clone TESTI2011177 5', mRNA sequence [DB028315]	4.75365
LOC100505801	PREDICTED: Homo sapiens hypothetical LOC100505801 (LOC100505801), miscRNA [XR_110042]	4.72816
XLOC_l2_011399	BROAD Institute lincRNA (XLOC_l2_011399), lincRNA [TCONS_l2_00021455]	4.69096
ABHD11-AS1	Homo sapiens ABHD11 antisense RNA 1 (non-protein coding) (ABHD11-AS1), non-coding RNA [NR_026690]	4.67296
TFEC	Homo sapiens transcription factor EC (TFEC), transcript variant 1, mRNA [NM_012252]	4.65403
XLOC_001228	BROAD Institute lincRNA (XLOC_001228), lincRNA [TCONS_00001843]	4.6495
HLA-DMB	Homo sapiens major histocompatibility complex, class II, DM beta (HLA-DMB), mRNA [NM_002118]	4.6488
TMEFF2	Homo sapiens transmembrane protein with EGF-like and two follistatin-like domains 2 (TMEFF2), mRNA [NM_016192]	4.62453
XLOC_000546	PREDICTED: Homo sapiens hypothetical LOC100506899 (LOC100506899), miscRNA [XR_110854]	4.5946
CACNG1	Homo sapiens calcium channel, voltage-dependent, gamma subunit 1 (CACNG1), mRNA [NM_000727]	4.55761
XLOC_005575	BROAD Institute lincRNA (XLOC_005575), lincRNA [TCONS_00012041]	4.53721
IL5	Homo sapiens interleukin 5 (colony-stimulating factor, eosinophil) (IL5), mRNA [NM_000879]	4.52974
LOC731779	Homo sapiens uncharacterized LOC731779 (LOC731779), non-coding RNA [NR_024441]	4.47754
ELAVL4	Homo sapiens ELAV (embryonic lethal, abnormal vision, Drosophila)-like 4 (Hu antigen D) (ELAVL4), transcript variant 1, mRNA [NM_021952]	4.454
NFATC4	Homo sapiens nuclear factor of activated T-cells, cytoplasmic, calcineurin-dependent 4 (NFATC4), transcript variant 1, mRNA [NM_001136022]	4.45206
CSPG4	Homo sapiens chondroitin sulfate proteoglycan 4 (CSPG4), mRNA [NM_001897]	4.45166
LOC648149	Homo sapiens cDNA FLJ41355 fis, clone BRAWH2016724. [AK123349]	4.42355
XLOC_012482	BROAD Institute lincRNA (XLOC_012482), lincRNA [TCONS_00025656]	4.42245
GUSBP5	Homo sapiens glucuronidase, beta pseudogene 5 (GUSBP5), non-coding RNA [NR_003675]	4.41148
	T cell receptor beta variable 24-1 [Source:HGNC Symbol;Acc:12203] [ENST00000390397]	4.40709
SELL	Homo sapiens selectin L (SELL), transcript variant 1, mRNA [NM_000655]	4.39177
CALHM3	Homo sapiens calcium homeostasis modulator 3 (CALHM3), mRNA [NM_001129742]	4.38379
ZNF599	Homo sapiens zinc finger protein 599 (ZNF599), mRNA [NM_001007248]	4.37402
XLOC_009250	BROAD Institute lincRNA (XLOC_009250), lincRNA [TCONS_00019440]	4.34173
XLOC_005832	Q9LCC4_RUMAL (Q9LCC4) Beta-1,4-endoglucanase VII, partial (3%) [THC2622430]	4.33196
RAB27B	Homo sapiens RAB27B, member RAS oncogene family (RAB27B), mRNA [NM_004163]	4.32425
MAP3K12	Homo sapiens mitogen-activated protein kinase kinase kinase 12 (MAP3K12), transcript variant 2, mRNA [NM_006301]	4.32418
TNNC2	Homo sapiens troponin C type 2 (fast) (TNNC2), mRNA [NM_003279]	4.31294
XLOC_008200	BROAD Institute lincRNA (XLOC_008200), lincRNA [TCONS_00017356]	4.3116
XLOC_007598	BROAD Institute lincRNA (XLOC_007598), lincRNA [TCONS_00016208]	4.31107
LOC100505585	PREDICTED: Homo sapiens hypothetical LOC100505585 (LOC100505585), miscRNA [XR_109536]	4.28528
XLOC_008207	ALU1_HUMAN (P39188) Alu subfamily J sequence contamination warning entry, partial (9%) [THC2607568]	4.28317
MTMR11	Homo sapiens myotubularin related protein 11 (MTMR11), transcript variant 2, mRNA [NM_181873]	4.2795
BTN1A1	Homo sapiens butyrophilin, subfamily 1, member A1 (BTN1A1), mRNA [NM_001732]	4.27162
C11orf86	Homo sapiens chromosome 11 open reading frame 86 (C11orf86), mRNA [NM_001136485]	4.26276
SCN3B	Homo sapiens sodium channel, voltage-gated, type III, beta (SCN3B), transcript variant 1, mRNA [NM_018400]	4.25163
XLOC_l2_013267	BROAD Institute lincRNA (XLOC_l2_013267), lincRNA [TCONS_l2_00025628]	4.24777
XLOC_002342	BROAD Institute lincRNA (XLOC_002342), lincRNA [TCONS_00004464]	4.23928
XLOC_004050	RST41900 Athersys RAGE Library Homo sapiens cDNA, mRNA sequence [BG227980]	4.23636
M1	Homo sapiens uncharacterized LOC100507027 (M1), transcript variant 1, non-coding RNA [NR_038200]	4.23127
ZNF488	Homo sapiens zinc finger protein 488 (ZNF488), mRNA [NM_153034]	4.22947
PAGE4	Homo sapiens P antigen family, member 4 (prostate associated) (PAGE4), mRNA [NM_007003]	4.22822
OR52I1	Homo sapiens olfactory receptor, family 52, subfamily I, member 1 (OR52I1), mRNA [NM_001005169]	4.20974
MRVI1-AS1	Homo sapiens uncharacterized LOC100129827 (LOC100129827), non-coding RNA [NR_034094]	4.18566
ZNF431	Homo sapiens zinc finger protein 431 (ZNF431), mRNA [NM_133473]	4.18501
XLOC_003950	BX118817 Soares_testis_NHT Homo sapiens cDNA clone IMAGp998L041862, mRNA sequence [BX118817]	4.18256
XLOC_007813	Q5T9M3_HUMAN (Q5T9M3) Protein tyrosine phosphatase, receptor type, C, partial (55%) [THC2628739]	4.17729
XLOC_012847	BROAD Institute lincRNA (XLOC_012847), lincRNA [TCONS_00026523]	4.14698
XLOC_004829	DKFZp686M09243_r1 686 (synonym: hlcc3) Homo sapiens cDNA clone DKFZp686M09243 5', mRNA sequence [BX484633]	4.09886
CAPN8	Homo sapiens calpain 8 (CAPN8), mRNA [NM_001143962]	4.09293
NXF3	Homo sapiens nuclear RNA export factor 3 (NXF3), mRNA [NM_022052]	4.07138
GDNF	Homo sapiens glial cell derived neurotrophic factor (GDNF), transcript variant 1, mRNA [NM_000514]	4.06497
C2orf81	Homo sapiens chromosome 2 open reading frame 81 (C2orf81), mRNA [NM_001145054]	4.05688
TMEM200C	Homo sapiens transmembrane protein 200C (TMEM200C), mRNA [NM_001080209]	4.05561
XLOC_001996	BROAD Institute lincRNA (XLOC_001996), lincRNA [TCONS_00004153]	4.04623
GNAZ	guanine nucleotide binding protein (G protein), alpha z polypeptide [Source:HGNC Symbol;Acc:4395] [ENST00000492538]	4.04332
IQCF1	Homo sapiens IQ motif containing F1 (IQCF1), mRNA [NM_152397]	4.03963
XLOC_004408	BROAD Institute lincRNA (XLOC_004408), lincRNA [TCONS_00009982]	4.02666
FSD1	Homo sapiens fibronectin type III and SPRY domain containing 1 (FSD1), mRNA [NM_024333]	4.02202
XLOC_000836	BROAD Institute lincRNA (XLOC_000836), lincRNA [TCONS_00000522]	4.01094
CD72	Homo sapiens CD72 molecule (CD72), mRNA [NM_001782]	4.0052
CCDC104	Homo sapiens cDNA, FLJ99805. [AK309764]	3.99032
XLOC_l2_013301	PREDICTED: Homo sapiens hypothetical LOC100506098, transcript variant 3 (LOC100506098), miscRNA [XR_108746]	3.98693
LOC100129884	Homo sapiens cDNA FLJ39760 fis, clone SMINT2019200. [AK097079]	3.97313
LOC100129268	PREDICTED: Homo sapiens hypothetical LOC100129268, transcript variant 2 (LOC100129268), miscRNA [XR_108358]	3.95914
XLOC_013471	BROAD Institute lincRNA (XLOC_013471), lincRNA [TCONS_00028505]	3.91635
XLOC_l2_000253	BX117229 Soares_NFL_T_GBC_S1 Homo sapiens cDNA clone IMAGp998I184005, mRNA sequence [BX117229]	3.89404
HSPA6	Homo sapiens heat shock 70kDa protein 6 (HSP70B') (HSPA6), mRNA [NM_002155]	3.88887
PNMT	Homo sapiens phenylethanolamine N-methyltransferase (PNMT), mRNA [NM_002686]	3.88616
XLOC_006698	602691221F1 NIH_MGC_97 Homo sapiens cDNA clone IMAGE:4823525 5', mRNA sequence [BG719813]	3.87404
XLOC_l2_003188	602861964F1 NIH_MGC_17 Homo sapiens cDNA clone IMAGE:5021414 5', mRNA sequence [BI114595]	3.86289
LOC100130894	Homo sapiens uncharacterized LOC100130894 (LOC100130894), non-coding RNA [NR_034083]	3.84199
HS3ST1	Homo sapiens heparan sulfate (glucosamine) 3-O-sulfotransferase 1 (HS3ST1), mRNA [NM_005114]	3.82516
XLOC_l2_000324	BROAD Institute lincRNA (XLOC_l2_000324), lincRNA [TCONS_l2_00000435]	3.81294
XLOC_002298	ALU6_HUMAN (P39193) Alu subfamily SP sequence contamination warning entry, partial (11%) [THC2699448]	3.79875
SH2D6	Homo sapiens SH2 domain containing 6 (SH2D6), mRNA [NM_198482]	3.78313
EMP1	Homo sapiens epithelial membrane protein 1 (EMP1), mRNA [NM_001423]	3.77893
XLOC_003911	BROAD Institute lincRNA (XLOC_003911), lincRNA [TCONS_00008452]	3.76923
IGFL3	Homo sapiens IGF-like family member 3 (IGFL3), mRNA [NM_207393]	3.72809
XLOC_007946	BROAD Institute lincRNA (XLOC_007946), lincRNA [TCONS_00017149]	3.72733
C19orf77	Homo sapiens chromosome 19 open reading frame 77 (C19orf77), mRNA [NM_001136503]	3.69896
C12orf36	Homo sapiens chromosome 12 open reading frame 36 (C12orf36), non-coding RNA [NR_036555]	3.69409
GPR161	Homo sapiens G protein-coupled receptor 161 (GPR161), transcript variant 2, mRNA [NM_153832]	3.68102
NHLRC1	Homo sapiens NHL repeat containing 1 (NHLRC1), mRNA [NM_198586]	3.66689
LOC100130776	Homo sapiens uncharacterized LOC100130776 (LOC100130776), non-coding RNA [NR_027032]	3.6444
RASSF2	Homo sapiens Ras association (RalGDS/AF-6) domain family member 2 (RASSF2), transcript variant 1, mRNA [NM_014737]	3.63827
AGAP7	Homo sapiens ArfGAP with GTPase domain, ankyrin repeat and PH domain 7 (AGAP7), mRNA [NM_001077685]	3.63303
LOC400568	Homo sapiens cDNA clone IMAGE:5176687. [BC043554]	3.62805
COL4A4	Homo sapiens collagen, type IV, alpha 4 (COL4A4), mRNA [NM_000092]	3.60876
CALHM2	Homo sapiens calcium homeostasis modulator 2 (CALHM2), transcript variant 1, mRNA [NM_015916]	3.60058
LOC100131822	Homo sapiens cDNA FLJ46421 fis, clone THYMU3013197. [AK128841]	3.59811
TMEM45B	Homo sapiens transmembrane protein 45B (TMEM45B), mRNA [NM_138788]	3.59639
XLOC_001359	BROAD Institute lincRNA (XLOC_001359), lincRNA [TCONS_00002687]	3.5909
	ALU4_HUMAN (P39191) Alu subfamily SB2 sequence contamination warning entry, partial (18%) [THC2784818]	3.58165
LOC100291323	Homo sapiens, clone IMAGE:4108565, mRNA, partial cds. [BC030635]	3.5785
TRIM7	Homo sapiens tripartite motif containing 7 (TRIM7), transcript variant 6, mRNA [NM_033342]	3.57766
MLF1	Homo sapiens myeloid leukemia factor 1 (MLF1), transcript variant 4, mRNA [NM_001195432]	3.56923
DPYSL3	Homo sapiens dihydropyrimidinase-like 3 (DPYSL3), transcript variant 2, mRNA [NM_001387]	3.56898
WDR16	Homo sapiens WD repeat domain 16 (WDR16), transcript variant 2, mRNA [NM_145054]	3.55203
LOC100289251	PREDICTED: Homo sapiens hypothetical LOC100289251 (LOC100289251), miscRNA [XR_110280]	3.55182
XLOC_014399	PREDICTED: Homo sapiens hypothetical LOC100506737 (LOC100506737), miscRNA [XR_109732]	3.55038
BAIAP2L2	Homo sapiens BAI1-associated protein 2-like 2 (BAIAP2L2), mRNA [NM_025045]	3.54227
TMSB15A	Homo sapiens thymosin beta 15a (TMSB15A), mRNA [NM_021992]	3.53586
PLB1	phospholipase B1 [Source:HGNC Symbol;Acc:30041] [ENST00000329020]	3.53399
KIF3A	kinesin family member 3A [Source:HGNC Symbol;Acc:6319] [ENST00000541316]	3.5003
NTN1	Homo sapiens netrin 1 (NTN1), mRNA [NM_004822]	3.48689
RNF183	Homo sapiens ring finger protein 183 (RNF183), mRNA [NM_145051]	3.47751
XLOC_l2_005198	BROAD Institute lincRNA (XLOC_l2_005198), lincRNA [TCONS_l2_00009703]	3.46074
XLOC_l2_008017	Unknown	3.4564
XLOC_011736	BROAD Institute lincRNA (XLOC_011736), lincRNA [TCONS_00024856]	3.44372
KCNK13	Homo sapiens potassium channel, subfamily K, member 13 (KCNK13), mRNA [NM_022054]	3.43335
PCYT1B	Homo sapiens phosphate cytidylyltransferase 1, choline, beta (PCYT1B), transcript variant 1, mRNA [NM_004845]	3.40926
TMEM27	Homo sapiens transmembrane protein 27 (TMEM27), mRNA [NM_020665]	3.40771
XLOC_l2_014217	BROAD Institute lincRNA (XLOC_l2_014217), lincRNA [TCONS_l2_00027777]	3.40595
FAM65B	Homo sapiens family with sequence similarity 65, member B (FAM65B), transcript variant 2, mRNA [NM_015864]	3.40278
AATK-AS1	Homo sapiens AATK antisense RNA 1 (non-protein coding) (AATK-AS1), non-coding RNA [NR_027255]	3.39733
XLOC_001684	BROAD Institute lincRNA (XLOC_001684), lincRNA [TCONS_00003883]	3.3813
RCSD1	Homo sapiens RCSD domain containing 1 (RCSD1), mRNA [NM_052862]	3.37757
FAM101A	Homo sapiens family with sequence similarity 101, member A (FAM101A), mRNA [NM_181709]	3.37741
HSD3B1	Homo sapiens hydroxy-delta-5-steroid dehydrogenase, 3 beta- and steroid delta-isomerase 1 (HSD3B1), mRNA [NM_000862]	3.36671
ANKRD13B	Homo sapiens ankyrin repeat domain 13B (ANKRD13B), mRNA [NM_152345]	3.35397
FAM27A	Homo sapiens family with sequence similarity 27, member A (FAM27A), non-coding RNA [NR_024060]	3.33599
XLOC_l2_002433	BROAD Institute lincRNA (XLOC_l2_002433), lincRNA [TCONS_l2_00004711]	3.32067
XLOC_l2_015418	BROAD Institute lincRNA (XLOC_l2_015418), lincRNA [TCONS_l2_00029647]	3.31762
FCGR2B	Homo sapiens Fc fragment of IgG, low affinity IIb, receptor (CD32) (FCGR2B), transcript variant 1, mRNA [NM_004001]	3.29139
DCN	Homo sapiens decorin (DCN), transcript variant A1, mRNA [NM_001920]	3.28769
CYMP	Homo sapiens chymosin pseudogene (CYMP), non-coding RNA [NR_003599]	3.28656
LOC338694	Homo sapiens hypothetical protein LOC338694, mRNA (cDNA clone IMAGE:5168969), partial cds. [BC043531]	3.27812
LOC255187	PREDICTED: Homo sapiens hCG1980447 (LOC255187), miscRNA [XR_110313]	3.27348
STAT4	Homo sapiens signal transducer and activator of transcription 4 (STAT4), transcript variant 1, mRNA [NM_003151]	3.27156
DEFB1	Homo sapiens defensin, beta 1 (DEFB1), mRNA [NM_005218]	3.26344
LOC100506130	PREDICTED: Homo sapiens hypothetical LOC100506130, transcript variant 1 (LOC100506130), miscRNA [XR_108747]	3.25458
SLC28A2	Homo sapiens solute carrier family 28 (sodium-coupled nucleoside transporter), member 2 (SLC28A2), mRNA [NM_004212]	3.2422
ZCCHC18	Homo sapiens zinc finger, CCHC domain containing 18 (ZCCHC18), transcript variant 1, mRNA [NM_001143978]	3.24075
LOC100505483	Homo sapiens uncharacterized LOC100505483 (LOC100505483), non-coding RNA [NR_038926]	3.23137
MUC6	mucin 6, oligomeric mucus/gel-forming [Source:HGNC Symbol;Acc:7517] [ENST00000421673]	3.22054
PLCB2	Homo sapiens phospholipase C, beta 2 (PLCB2), mRNA [NM_004573]	3.21886
PTPRR	Homo sapiens protein tyrosine phosphatase, receptor type, R (PTPRR), transcript variant 1, mRNA [NM_002849]	3.21782
ST6GALNAC1	Homo sapiens ST6 (alpha-N-acetyl-neuraminyl-2,3-beta-galactosyl-1,3)-N-acetylgalactosaminide alpha-2,6-sialyltransferase 1 (ST6GALNAC1), mRNA [NM_018414]	3.21498
CACNG4	Homo sapiens calcium channel, voltage-dependent, gamma subunit 4 (CACNG4), mRNA [NM_014405]	3.19129
RRAD	Homo sapiens Ras-related associated with diabetes (RRAD), transcript variant 2, mRNA [NM_004165]	3.18318
PSAPL1	Homo sapiens prosaposin-like 1 (gene/pseudogene) (PSAPL1), mRNA [NM_001085382]	3.17587
DDIT4L	Homo sapiens DNA-damage-inducible transcript 4-like, mRNA (cDNA clone MGC:9960 IMAGE:3877854), complete cds. [BC013592]	3.17274
CBR3	Homo sapiens carbonyl reductase 3 (CBR3), mRNA [NM_001236]	3.16982
CCR1	Homo sapiens chemokine (C-C motif) receptor 1 (CCR1), mRNA [NM_001295]	3.16748
C6orf168	Homo sapiens chromosome 6 open reading frame 168 (C6orf168), mRNA [NM_032511]	3.16642
CCDC80	Homo sapiens coiled-coil domain containing 80 (CCDC80), transcript variant 1, mRNA [NM_199511]	3.16419
EMP3	Homo sapiens epithelial membrane protein 3 (EMP3), mRNA [NM_001425]	3.16346
XLOC_004693	BROAD Institute lincRNA (XLOC_004693), lincRNA [TCONS_00010227]	3.16056
TMEM151B	Homo sapiens transmembrane protein 151B (TMEM151B), mRNA [NM_001137560]	3.15996
FGF18	Homo sapiens fibroblast growth factor 18 (FGF18), mRNA [NM_003862]	3.14516
TRIM9	Homo sapiens tripartite motif containing 9 (TRIM9), transcript variant 1, mRNA [NM_015163]	3.1316
MIR143HG	Homo sapiens MIR143 host gene (non-protein coding) (MIR143HG), non-coding RNA [NR_027180]	3.12355
FAM53A	Homo sapiens family with sequence similarity 53, member A (FAM53A), transcript variant 1, mRNA [NM_001013622]	3.11901
XLOC_l2_007986	BROAD Institute lincRNA (XLOC_l2_007986), lincRNA [TCONS_l2_00014537]	3.116
UNC93A	Homo sapiens unc-93 homolog A (C. elegans) (UNC93A), transcript variant 1, mRNA [NM_018974]	3.11339
LOC100287482	Homo sapiens uncharacterized protein LOC100287482 (LOC100287482), mRNA [NM_001195243]	3.11211
KIAA1024L	PREDICTED: Homo sapiens KIAA1024-like (KIAA1024L), mRNA [XM_001721301]	3.09891
LOC100507959	PREDICTED: Homo sapiens hypothetical LOC100507959 (LOC100507959), miscRNA [XR_112376]	3.09744
	zw68g07.r1 Soares_testis_NHT Homo sapiens cDNA clone IMAGE:781404 5', mRNA sequence [AA430309]	3.09278
XLOC_009837	RST7031 Athersys RAGE Library Homo sapiens cDNA, mRNA sequence [BG188023]	3.08953
TIMP4	Homo sapiens TIMP metallopeptidase inhibitor 4 (TIMP4), mRNA [NM_003256]	3.08767
	Uncharacterized protein DKFZp434B061 [Source:UniProtKB/Swiss-Prot;Acc:Q9UF83] [ENST00000391545]	3.08503
KCNK10	Homo sapiens potassium channel, subfamily K, member 10 (KCNK10), transcript variant 1, mRNA [NM_021161]	3.08196
LHX2	Homo sapiens LIM homeobox 2 (LHX2), mRNA [NM_004789]	3.08027
DNAH17	dynein, axonemal, heavy chain 17 [Source:HGNC Symbol;Acc:2946] [ENST00000464366]	3.07224
LOC100506629	PREDICTED: Homo sapiens hypothetical LOC100506629 (LOC100506629), miscRNA [XR_109455]	3.06095
LINC00265	Homo sapiens long intergenic non-protein coding RNA 265 (LINC00265), non-coding RNA [NR_026999]	3.05526
ANXA13	Homo sapiens annexin A13 (ANXA13), transcript variant 2, mRNA [NM_001003954]	3.04562
MCF2L	Homo sapiens MCF.2 cell line derived transforming sequence-like (MCF2L), transcript variant 2, mRNA [NM_024979]	3.04232
SV2A	Homo sapiens synaptic vesicle glycoprotein 2A (SV2A), mRNA [NM_014849]	3.04067
UGT1A8	Homo sapiens UDP glucuronosyltransferase 1 family, polypeptide A8 (UGT1A8), mRNA [NM_019076]	3.0397
LOC100507594	PREDICTED: Homo sapiens hypothetical LOC100507594 (LOC100507594), miscRNA [XR_110327]	3.03917
HS3ST5	Homo sapiens heparan sulfate (glucosamine) 3-O-sulfotransferase 5 (HS3ST5), mRNA [NM_153612]	3.03657
PRSS2	Homo sapiens protease, serine, 2 (trypsin 2) (PRSS2), mRNA [NM_002770]	3.03478
FBXW12	Homo sapiens F-box and WD repeat domain containing 12 (FBXW12), transcript variant 1, mRNA [NM_207102]	3.03304
SLC39A4	Homo sapiens solute carrier family 39 (zinc transporter), member 4 (SLC39A4), transcript variant 1, mRNA [NM_017767]	3.03244
LOC100507150	PREDICTED: Homo sapiens hypothetical LOC100507150 (LOC100507150), miscRNA [XR_108536]	3.00221
PRPH	Homo sapiens peripherin (PRPH), mRNA [NM_006262]	3.00209
PPP2R2D	BROAD Institute lincRNA (XLOC_008672), lincRNA [TCONS_00018859]	2.99802
XLOC_002452	Q4RK49_TETNG (Q4RK49) Chromosome 2 SCAF15032, whole genome shotgun sequence, partial (57%) [THC2643973]	2.99541
KRTAP5-8	Homo sapiens keratin associated protein 5-8 (KRTAP5-8), mRNA [NM_021046]	2.99465
PALM3	Homo sapiens paralemmin 3 (PALM3), mRNA [NM_001145028]	2.98616
XLOC_006043	full-length cDNA clone CS0DN004YI14 of Adult brain of Homo sapiens (human) [CR595224]	2.98415
LOC100134368	Homo sapiens uncharacterized LOC100134368 (LOC100134368), non-coding RNA [NR_024453]	2.97577
FIBIN	Homo sapiens fin bud initiation factor homolog (zebrafish) (FIBIN), mRNA [NM_203371]	2.96953
KCTD12	Homo sapiens potassium channel tetramerisation domain containing 12 (KCTD12), mRNA [NM_138444]	2.9692
XLOC_l2_009301	BROAD Institute lincRNA (XLOC_l2_009301), lincRNA [TCONS_l2_00017601]	2.96464
LOC100128946	Homo sapiens uncharacterized LOC100128946 (LOC100128946), non-coding RNA [NR_038944]	2.95925
ANKS4B	Homo sapiens ankyrin repeat and sterile alpha motif domain containing 4B (ANKS4B), mRNA [NM_145865]	2.95897
LOC100129936	BROAD Institute lincRNA (XLOC_014327), lincRNA [TCONS_00029347]	2.95892
XLOC_l2_008755	BROAD Institute lincRNA (XLOC_l2_008755), lincRNA [TCONS_l2_00016841]	2.95846
PCNXL2	Homo sapiens pecanex-like 2 (Drosophila) (PCNXL2), transcript variant 1, mRNA [NM_014801]	2.95519
TFF1	Homo sapiens trefoil factor 1 (TFF1), mRNA [NM_003225]	2.95455
MUC13	Homo sapiens mucin 13, cell surface associated (MUC13), mRNA [NM_033049]	2.95415
HSPB3	Homo sapiens heat shock 27kDa protein 3 (HSPB3), mRNA [NM_006308]	2.95289
RANBP3L	Homo sapiens RAN binding protein 3-like (RANBP3L), transcript variant 1, mRNA [NM_001161429]	2.95018
MEOX2	Homo sapiens mesenchyme homeobox 2 (MEOX2), mRNA [NM_005924]	2.9439
BCAS1	Homo sapiens breast carcinoma amplified sequence 1 (BCAS1), mRNA [NM_003657]	2.94234
NPY	Homo sapiens neuropeptide Y (NPY), mRNA [NM_000905]	2.92106
LOC100130157	PREDICTED: Homo sapiens hypothetical LOC100130157 (LOC100130157), miscRNA [XR_109613]	2.91092
NFE2	Homo sapiens nuclear factor (erythroid-derived 2), 45kDa (NFE2), transcript variant 1, mRNA [NM_006163]	2.91059
XAF1	Homo sapiens XIAP associated factor 1 (XAF1), transcript variant 1, mRNA [NM_017523]	2.90448
C19orf33	Homo sapiens chromosome 19 open reading frame 33 (C19orf33), mRNA [NM_033520]	2.89954
WWTR1-AS1	Homo sapiens WWTR1 antisense RNA 1 (non-protein coding) (WWTR1-AS1), non-coding RNA [NR_040250]	2.899
S100A3	Homo sapiens S100 calcium binding protein A3 (S100A3), mRNA [NM_002960]	2.89142
XLOC_002573	BROAD Institute lincRNA (XLOC_002573), lincRNA [TCONS_00005944]	2.89125
XLOC_012552	BROAD Institute lincRNA (XLOC_012552), lincRNA [TCONS_00025731]	2.88666
CD3G	Homo sapiens CD3g molecule, gamma (CD3-TCR complex) (CD3G), mRNA [NM_000073]	2.88302
NOTCH4	Homo sapiens notch 4 (NOTCH4), mRNA [NM_004557]	2.87477
XLOC_l2_013116	HUMMERO merosin {Homo sapiens} (exp=-1; wgp=0; cg=0), partial (3%) [THC2773271]	2.87253
LHX9	LIM homeobox 9 [Source:HGNC Symbol;Acc:14222] [ENST00000367388]	2.86786
TGFB1I1	Homo sapiens transforming growth factor beta 1 induced transcript 1 (TGFB1I1), transcript variant 1, mRNA [NM_001042454]	2.86639
SYT1	Homo sapiens synaptotagmin I (SYT1), transcript variant 2, mRNA [NM_001135805]	2.86137
KIF3C	Homo sapiens kinesin family member 3C (KIF3C), mRNA [NM_002254]	2.8488
FAM76A	Homo sapiens family with sequence similarity 76, member A (FAM76A), transcript variant 3, mRNA [NM_152660]	2.84445
XLOC_011064	ALU8_HUMAN (P39195) Alu subfamily SX sequence contamination warning entry, partial (8%) [THC2755781]	2.83603
TRERF1	Homo sapiens transcriptional regulating factor 1 (TRERF1), mRNA [NM_033502]	2.8333
PM20D1	Homo sapiens peptidase M20 domain containing 1 (PM20D1), mRNA [NM_152491]	2.83149
RASD1	Homo sapiens RAS, dexamethasone-induced 1 (RASD1), transcript variant 1, mRNA [NM_016084]	2.8304
PAX6	paired box 6 [Source:HGNC Symbol;Acc:8620] [ENST00000379123]	2.82103
PLCXD3	Homo sapiens phosphatidylinositol-specific phospholipase C, X domain containing 3 (PLCXD3), mRNA [NM_001005473]	2.8096
SH3TC2	Homo sapiens SH3 domain and tetratricopeptide repeats 2 (SH3TC2), mRNA [NM_024577]	2.80938
XLOC_l2_011204	BROAD Institute lincRNA (XLOC_l2_011204), lincRNA [TCONS_l2_00021935]	2.80722
MALL	Homo sapiens mal, T-cell differentiation protein-like (MALL), mRNA [NM_005434]	2.80212
TRIM50	Homo sapiens tripartite motif containing 50 (TRIM50), mRNA [NM_178125]	2.78744
XLOC_004448	BROAD Institute lincRNA (XLOC_004448), lincRNA [TCONS_00010009]	2.77861
LOC645431	Homo sapiens uncharacterized LOC645431 (LOC645431), non-coding RNA [NR_024334]	2.77717
PRODH	Homo sapiens proline dehydrogenase (oxidase) 1 (PRODH), nuclear gene encoding mitochondrial protein, transcript variant 1, mRNA [NM_016335]	2.77398
PIP5KL1	Homo sapiens phosphatidylinositol-4-phosphate 5-kinase-like 1 (PIP5KL1), transcript variant 1, mRNA [NM_001135219]	2.7736
MYBPC1	Homo sapiens myosin binding protein C, slow type (MYBPC1), transcript variant 2, mRNA [NM_206819]	2.76953
H1FX-AS1	Homo sapiens H1FX antisense RNA 1 (non-protein coding) (H1FX-AS1), non-coding RNA [NR_026991]	2.76878
XLOC_009484	BROAD Institute lincRNA (XLOC_009484), lincRNA [TCONS_00019684]	2.76758
FCGBP	Homo sapiens Fc fragment of IgG binding protein (FCGBP), mRNA [NM_003890]	2.76339
MYZAP	Homo sapiens myocardial zonula adherens protein (MYZAP), transcript variant 1, mRNA [NM_001018100]	2.75342
XLOC_005803	BROAD Institute lincRNA (XLOC_005803), lincRNA [TCONS_00012247]	2.74341
LOC100507410	Homo sapiens uncharacterized LOC100507410 (LOC100507410), transcript variant 1, non-coding RNA [NR_040018]	2.73158
CYBRD1	Homo sapiens cytochrome b reductase 1 (CYBRD1), transcript variant 1, mRNA [NM_024843]	2.72882
LOC201477	Homo sapiens uncharacterized LOC201477 (LOC201477), non-coding RNA [NR_038895]	2.7286
BBOX1	Homo sapiens butyrobetaine (gamma), 2-oxoglutarate dioxygenase (gamma-butyrobetaine hydroxylase) 1 (BBOX1), mRNA [NM_003986]	2.72811
GPRC5B	Homo sapiens G protein-coupled receptor, family C, group 5, member B (GPRC5B), mRNA [NM_016235]	2.72555
XLOC_004339	BROAD Institute lincRNA (XLOC_004339), lincRNA [TCONS_00010663]	2.71935
	CR748640 Soares_NFL_T_GBC_S1 Homo sapiens cDNA clone IMAGp971L0898 ; IMAGE:2348699 5', mRNA sequence [CR748640]	2.71717
TRANK1	Homo sapiens tetratricopeptide repeat and ankyrin repeat containing 1 (TRANK1), mRNA [NM_014831]	2.71714
ASIP	Homo sapiens agouti signaling protein (ASIP), mRNA [NM_001672]	2.71683
LOC100506934	PREDICTED: Homo sapiens hypothetical LOC100506934 (LOC100506934), miscRNA [XR_109940]	2.70862
PRSS8	Homo sapiens protease, serine, 8 (PRSS8), mRNA [NM_002773]	2.70843
POPDC2	Homo sapiens popeye domain containing 2 (POPDC2), mRNA [NM_022135]	2.70566
TRIM46	Homo sapiens tripartite motif containing 46 (TRIM46), mRNA [NM_025058]	2.70455
XLOC_l2_013530	RST11549 Athersys RAGE Library Homo sapiens cDNA, mRNA sequence [BG192435]	2.70243
LYPD6	Homo sapiens LY6/PLAUR domain containing 6 (LYPD6), transcript variant 2, mRNA [NM_194317]	2.69941
S100A4	Homo sapiens S100 calcium binding protein A4 (S100A4), transcript variant 1, mRNA [NM_002961]	2.68989
XLOC_002766	BROAD Institute lincRNA (XLOC_002766), lincRNA [TCONS_00006158]	2.68811
LOC100130547	PREDICTED: Homo sapiens hypothetical LOC100130547 (LOC100130547), miscRNA [XR_113275]	2.67836
ZBTB47	Homo sapiens zinc finger and BTB domain containing 47 (ZBTB47), mRNA [NM_145166]	2.67619
XLOC_002909	BROAD Institute lincRNA (XLOC_002909), lincRNA [TCONS_00007039]	2.6756
KIF5C	Homo sapiens kinesin family member 5C (KIF5C), mRNA [NM_004522]	2.67089
C9orf84	Homo sapiens chromosome 9 open reading frame 84 (C9orf84), transcript variant 1, mRNA [NM_173521]	2.67015
XLOC_l2_013457	BROAD Institute lincRNA (XLOC_l2_013457), lincRNA [TCONS_l2_00025959]	2.66636
SLITRK3	Homo sapiens SLIT and NTRK-like family, member 3 (SLITRK3), mRNA [NM_014926]	2.66418
LYPD1	Homo sapiens LY6/PLAUR domain containing 1 (LYPD1), transcript variant 1, mRNA [NM_144586]	2.66314
SNX22	Homo sapiens sorting nexin 22 (SNX22), mRNA [NM_024798]	2.65881
XLOC_006521	BROAD Institute lincRNA (XLOC_006521), lincRNA [TCONS_00013205]	2.65732
KIF5A	kinesin family member 5A [Source:HGNC Symbol;Acc:6323] [ENST00000455537]	2.65729
	Homo sapiens cDNA FLJ16784 fis, clone CTONG2003764. [AK131548]	2.6482
THSD4	Homo sapiens thrombospondin, type I, domain containing 4 (THSD4), mRNA [NM_024817]	2.63532
SLC28A1	Homo sapiens solute carrier family 28 (sodium-coupled nucleoside transporter), member 1 (SLC28A1), transcript variant 2, mRNA [NM_201651]	2.63344
PTX3	Homo sapiens pentraxin 3, long (PTX3), mRNA [NM_002852]	2.63287
	Homo sapiens cDNA FLJ13769 fis, clone PLACE4000222. [AK023831]	2.62068
C6orf124	Homo sapiens chromosome 6 open reading frame 124 (C6orf124), non-coding RNA [NR_027906]	2.61703
INHA	Homo sapiens inhibin, alpha (INHA), mRNA [NM_002191]	2.61099
XLOC_013958	ALU5_HUMAN (P39192) Alu subfamily SC sequence contamination warning entry, partial (27%) [THC2590933]	2.61046
PPL	Homo sapiens periplakin (PPL), mRNA [NM_002705]	2.59753
PLEKHG1	Homo sapiens pleckstrin homology domain containing, family G (with RhoGef domain) member 1 (PLEKHG1), mRNA [NM_001029884]	2.59399
RASGEF1B	Homo sapiens RasGEF domain family, member 1B (RASGEF1B), mRNA [NM_152545]	2.582
LOC100507372	PREDICTED: Homo sapiens hypothetical LOC100507372, transcript variant 1 (LOC100507372), miscRNA [XR_109516]	2.57788
LOC388242	Homo sapiens coiled-coil domain containing 101 pseudogene (LOC388242), non-coding RNA [NR_002556]	2.57607
	PREDICTED: Homo sapiens hypothetical protein LOC100507293 (LOC100507293), mRNA [XM_003119553]	2.5723
ODF2L	Homo sapiens outer dense fiber of sperm tails 2-like (ODF2L), transcript variant 3, mRNA [NM_001184765]	2.56826
SCARA5	Homo sapiens scavenger receptor class A, member 5 (putative) (SCARA5), mRNA [NM_173833]	2.56658
KPNA7	Homo sapiens karyopherin alpha 7 (importin alpha 8) (KPNA7), mRNA [NM_001145715]	2.56491
FMOD	Homo sapiens fibromodulin (FMOD), mRNA [NM_002023]	2.55892
CD8B	Homo sapiens CD8b molecule (CD8B), transcript variant 4, mRNA [NM_172102]	2.55467
XLOC_l2_015804	BROAD Institute lincRNA (XLOC_l2_015804), lincRNA [TCONS_l2_00030847]	2.55332
XLOC_l2_001947	BROAD Institute lincRNA (XLOC_l2_001947), lincRNA [TCONS_l2_00003529]	2.53901
LOC284561	PREDICTED: Homo sapiens hypothetical LOC284561 (LOC284561), miscRNA [XR_112106]	2.5369
LOC387646	Homo sapiens leucine rich repeat containing 37, member A family pseudogene (LOC387646), non-coding RNA [NR_003525]	2.53498
GPR4	Homo sapiens G protein-coupled receptor 4 (GPR4), mRNA [NM_005282]	2.5348
FZD2	Homo sapiens frizzled family receptor 2 (FZD2), mRNA [NM_001466]	2.53288
XLOC_005777	ALU1_HUMAN (P39188) Alu subfamily J sequence contamination warning entry, partial (7%) [THC2625713]	2.52931
TBX4	Homo sapiens T-box 4 (TBX4), mRNA [NM_018488]	2.52551
TLR8-AS1	Homo sapiens TLR8 antisense RNA 1 (non-protein coding) (TLR8-AS1), non-coding RNA [NR_030727]	2.52176
ITLN1	Homo sapiens intelectin 1 (galactofuranose binding) (ITLN1), mRNA [NM_017625]	2.521
A4GNT	Homo sapiens alpha-1,4-N-acetylglucosaminyltransferase (A4GNT), mRNA [NM_016161]	2.5154
XLOC_002356	DA017974 ADRGL2 Homo sapiens cDNA clone ADRGL2012306 5', mRNA sequence [DA017974]	2.51149
EPB41L1	Homo sapiens erythrocyte membrane protein band 4.1-like 1 (EPB41L1), transcript variant 1, mRNA [NM_012156]	2.51007
B4GALNT4	Homo sapiens beta-1,4-N-acetyl-galactosaminyl transferase 4 (B4GALNT4), mRNA [NM_178537]	2.50288
CRIP3	Homo sapiens cysteine-rich protein 3 (CRIP3), mRNA [NM_206922]	2.49795
REEP2	Homo sapiens receptor accessory protein 2 (REEP2), mRNA [NM_016606]	2.49253
	PREDICTED: Homo sapiens hypothetical protein LOC100652756 (LOC100652756), mRNA [XM_003403529]	2.48882
APLN	Homo sapiens apelin (APLN), mRNA [NM_017413]	2.48857
GDF15	Homo sapiens growth differentiation factor 15 (GDF15), mRNA [NM_004864]	2.48755
SYPL2	Homo sapiens synaptophysin-like 2 (SYPL2), mRNA [NM_001040709]	2.48634
GOLGA6A	Homo sapiens golgin A6 family, member A (GOLGA6A), mRNA [NM_001038640]	2.4859
TLR2	Homo sapiens toll-like receptor 2 (TLR2), mRNA [NM_003264]	2.48563
BATF	Homo sapiens basic leucine zipper transcription factor, ATF-like (BATF), mRNA [NM_006399]	2.48471
XLOC_004896	BROAD Institute lincRNA (XLOC_004896), lincRNA [TCONS_00009709]	2.47335
TBX15	Homo sapiens T-box 15 (TBX15), mRNA [NM_152380]	2.46857
VSIG8	Homo sapiens V-set and immunoglobulin domain containing 8 (VSIG8), mRNA [NM_001013661]	2.4685
EOMES	Homo sapiens eomesodermin (EOMES), mRNA [NM_005442]	2.46756
RSPH1	Homo sapiens radial spoke head 1 homolog (Chlamydomonas) (RSPH1), mRNA [NM_080860]	2.46212
CNTNAP3B	contactin associated protein-like 3B [Source:HGNC Symbol;Acc:32035] [ENST00000341990]	2.45526
S100A14	Homo sapiens S100 calcium binding protein A14 (S100A14), mRNA [NM_020672]	2.45401
SH2D3C	Homo sapiens SH2 domain containing 3C (SH2D3C), transcript variant 1, mRNA [NM_170600]	2.45174
PAQR5	Homo sapiens progestin and adipoQ receptor family member V (PAQR5), transcript variant 1, mRNA [NM_001104554]	2.4508
XLOC_013285	BROAD Institute lincRNA (XLOC_013285), lincRNA [TCONS_00027283]	2.44652
LOC100509780	PREDICTED: Homo sapiens hypothetical protein LOC100509780 (LOC100509780), partial mRNA [XM_003119949]	2.43388
XLOC_002488	BROAD Institute lincRNA (XLOC_002488), lincRNA [TCONS_00004578]	2.43362
TTC9B	Homo sapiens tetratricopeptide repeat domain 9B (TTC9B), mRNA [NM_152479]	2.42883
NR0B2	Homo sapiens nuclear receptor subfamily 0, group B, member 2 (NR0B2), mRNA [NM_021969]	2.42815
LOC283674	Homo sapiens cDNA FLJ34801 fis, clone NT2NE2006382. [AK092120]	2.42768
EPS8L3	Homo sapiens EPS8-like 3 (EPS8L3), transcript variant 1, mRNA [NM_139053]	2.42625
JAK3	Homo sapiens Janus kinase 3 (JAK3), mRNA [NM_000215]	2.42319
SPOCK2	Homo sapiens sparc/osteonectin, cwcv and kazal-like domains proteoglycan (testican) 2 (SPOCK2), transcript variant 2, mRNA [NM_014767]	2.423
LMLN	Homo sapiens leishmanolysin-like (metallopeptidase M8 family) (LMLN), transcript variant 2, mRNA [NM_033029]	2.42288
RUNX1	Homo sapiens runt-related transcription factor 1 (RUNX1), transcript variant 3, mRNA [NM_001122607]	2.4213
JAKMIP2	Homo sapiens janus kinase and microtubule interacting protein 2 (JAKMIP2), mRNA [NM_014790]	2.41043
TREH	Homo sapiens trehalase (brush-border membrane glycoprotein) (TREH), mRNA [NM_007180]	2.40993
TSC22D3	Homo sapiens TSC22 domain family, member 3 (TSC22D3), transcript variant 2, mRNA [NM_004089]	2.40561
DBNL	Homo sapiens mRNA for Drebrin-like protein variant protein. [AB209486]	2.40461
TSPEAR	Homo sapiens thrombospondin-type laminin G domain and EAR repeats (TSPEAR), mRNA [NM_144991]	2.39785
C9orf152	Homo sapiens chromosome 9 open reading frame 152 (C9orf152), mRNA [NM_001012993]	2.39633
FAM124A	Homo sapiens family with sequence similarity 124A (FAM124A), transcript variant 1, mRNA [NM_145019]	2.39612
PRKCDBP	Homo sapiens protein kinase C, delta binding protein (PRKCDBP), mRNA [NM_145040]	2.39395
LOC100499467	Homo sapiens uncharacterized LOC100499467 (LOC100499467), non-coding RNA [NR_036488]	2.39391
NR1I2	Homo sapiens nuclear receptor subfamily 1, group I, member 2 (NR1I2), transcript variant 1, mRNA [NM_003889]	2.39381
CD3D	Homo sapiens CD3d molecule, delta (CD3-TCR complex) (CD3D), transcript variant 1, mRNA [NM_000732]	2.39014
TP73	Homo sapiens tumor protein p73 (TP73), transcript variant 1, mRNA [NM_005427]	2.38867
ATP2B4	Homo sapiens ATPase, Ca++ transporting, plasma membrane 4 (ATP2B4), transcript variant 1, mRNA [NM_001001396]	2.38751
CHRNB3	Homo sapiens cholinergic receptor, nicotinic, beta 3 (CHRNB3), mRNA [NM_000749]	2.38296
LOC100507406	PREDICTED: Homo sapiens hypothetical LOC100507406, transcript variant 2 (LOC100507406), miscRNA [XR_110178]	2.38062
IGFBP1	Homo sapiens insulin-like growth factor binding protein 1 (IGFBP1), mRNA [NM_000596]	2.37676
CNIH3	Homo sapiens cornichon homolog 3 (Drosophila) (CNIH3), mRNA [NM_152495]	2.374
XLOC_006712	BROAD Institute lincRNA (XLOC_006712), lincRNA [TCONS_00014617]	2.37207
LOC100505940	PREDICTED: Homo sapiens hypothetical LOC100505940 (LOC100505940), miscRNA [XR_110477]	2.36915
OR6M1	Homo sapiens olfactory receptor, family 6, subfamily M, member 1 (OR6M1), mRNA [NM_001005325]	2.36745
IFI27L2	Homo sapiens interferon, alpha-inducible protein 27-like 2 (IFI27L2), mRNA [NM_032036]	2.36041
TFF3	Homo sapiens trefoil factor 3 (intestinal) (TFF3), mRNA [NM_003226]	2.34976
Q8YNJ1	Q8YNJ1_ANASP (Q8YNJ1) Permease protein of phosphate ABC transporter, partial (6%) [THC2671932]	2.34456
WDR54	Homo sapiens WD repeat domain 54 (WDR54), mRNA [NM_032118]	2.34049
MSMP	Homo sapiens microseminoprotein, prostate associated (MSMP), mRNA [NM_001044264]	2.33912
WIF1	Homo sapiens WNT inhibitory factor 1 (WIF1), mRNA [NM_007191]	2.33547
NXNL2	Homo sapiens nucleoredoxin-like 2 (NXNL2), transcript variant 1, mRNA [NM_001161625]	2.33422
AMHR2	Homo sapiens anti-Mullerian hormone receptor, type II (AMHR2), transcript variant 1, mRNA [NM_020547]	2.33242
C9orf72	Homo sapiens chromosome 9 open reading frame 72 (C9orf72), transcript variant 2, mRNA [NM_145005]	2.32986
XLOC_l2_005793	Q7SG75_NEUCR (Q7SG75) Predicted protein, partial (3%) [THC2699069]	2.32963
NOV	Homo sapiens nephroblastoma overexpressed gene (NOV), mRNA [NM_002514]	2.32851
TSPO2	Homo sapiens translocator protein 2 (TSPO2), transcript variant 1, mRNA [NM_001010873]	2.32551
KCNS3	Homo sapiens potassium voltage-gated channel, delayed-rectifier, subfamily S, member 3 (KCNS3), mRNA [NM_002252]	2.32106
RIMS1	Homo sapiens regulating synaptic membrane exocytosis 1 (RIMS1), transcript variant 1, mRNA [NM_014989]	2.32014
POTEE	Homo sapiens POTE ankyrin domain family, member E (POTEE), mRNA [NM_001083538]	2.31965
CCDC30	Homo sapiens coiled-coil domain containing 30 (CCDC30), mRNA [NM_001080850]	2.31725
XLOC_l2_003903	BROAD Institute lincRNA (XLOC_l2_003903), lincRNA [TCONS_l2_00007079]	2.31605
RTN4R	Homo sapiens reticulon 4 receptor (RTN4R), mRNA [NM_023004]	2.31515
LOC100652965	PREDICTED: Homo sapiens hypothetical LOC100652965 (LOC100652965), miscRNA [XR_132480]	2.31451
DHDH	Homo sapiens dihydrodiol dehydrogenase (dimeric) (DHDH), mRNA [NM_014475]	2.31001
CLEC3B	Homo sapiens C-type lectin domain family 3, member B (CLEC3B), mRNA [NM_003278]	2.3099
GLS2	Homo sapiens glutaminase 2 (liver, mitochondrial) (GLS2), nuclear gene encoding mitochondrial protein, mRNA [NM_013267]	2.3058
XLOC_010356	BROAD Institute lincRNA (XLOC_010356), lincRNA [TCONS_00021540]	2.29709
MLN	Homo sapiens motilin (MLN), transcript variant 2, mRNA [NM_001040109]	2.29619
XLOC_002185	BROAD Institute lincRNA (XLOC_002185), lincRNA [TCONS_00004320]	2.29429
XLOC_002934	ALU1_HUMAN (P39188) Alu subfamily J sequence contamination warning entry, partial (13%) [THC2628588]	2.29278
KIAA1244	Homo sapiens KIAA1244 (KIAA1244), mRNA [NM_020340]	2.28786
FBXL7	Homo sapiens F-box and leucine-rich repeat protein 7 (FBXL7), mRNA [NM_012304]	2.28709
ITLN2	Homo sapiens intelectin 2 (ITLN2), mRNA [NM_080878]	2.28642
XLOC_000036	BROAD Institute lincRNA (XLOC_000036), lincRNA [TCONS_00001929]	2.28474
PLAC1	Homo sapiens placenta-specific 1 (PLAC1), mRNA [NM_021796]	2.28409
PIWIL4	Homo sapiens piwi-like 4 (Drosophila) (PIWIL4), mRNA [NM_152431]	2.28399
PRSS3	Homo sapiens protease, serine, 3 (PRSS3), transcript variant 2, mRNA [NM_002771]	2.28366
SCN4B	Homo sapiens sodium channel, voltage-gated, type IV, beta (SCN4B), transcript variant 1, mRNA [NM_174934]	2.27882
DHRS2	Homo sapiens dehydrogenase/reductase (SDR family) member 2 (DHRS2), transcript variant 1, mRNA [NM_182908]	2.27733
KATNAL1	Homo sapiens katanin p60 subunit A-like 1 (KATNAL1), transcript variant 1, mRNA [NM_032116]	2.27623
XLOC_l2_007478	BROAD Institute lincRNA (XLOC_l2_007478), lincRNA [TCONS_l2_00015431]	2.2753
LOC100130503	PREDICTED: Homo sapiens hypothetical protein LOC100130503 (LOC100130503), mRNA [XM_001717149]	2.27332
XLOC_001374	BROAD Institute lincRNA (XLOC_001374), lincRNA [TCONS_00003590]	2.27201
Q9RWL9	Q9RWL9_DEIRA (Q9RWL9) Cell division cycle protein 48-related protein, partial (4%) [THC2626710]	2.27007
PPP1R14A	Homo sapiens protein phosphatase 1, regulatory (inhibitor) subunit 14A (PPP1R14A), transcript variant 1, mRNA [NM_033256]	2.2659
TRIM15	Homo sapiens tripartite motif containing 15 (TRIM15), mRNA [NM_033229]	2.26429
ZCCHC12	Homo sapiens zinc finger, CCHC domain containing 12 (ZCCHC12), mRNA [NM_173798]	2.25596
XLOC_000808	Q2E3E3_ACICE (Q2E3E3) Pyrrolo-quinoline quinone, partial (4%) [THC2644607]	2.25353
LOC728743	Homo sapiens zinc finger protein pseudogene (LOC728743), non-coding RNA [NR_027237]	2.25299
PGC	Homo sapiens progastricsin (pepsinogen C) (PGC), transcript variant 1, mRNA [NM_002630]	2.25246
C2CD4B	Homo sapiens C2 calcium-dependent domain containing 4B (C2CD4B), mRNA [NM_001007595]	2.25057
PCSK5	Homo sapiens proprotein convertase subtilisin/kexin type 5 (PCSK5), transcript variant 1, mRNA [NM_001190482]	2.24225
C8orf47	Homo sapiens chromosome 8 open reading frame 47 (C8orf47), transcript variant 1, mRNA [NM_173549]	2.24088
CYP26C1	Homo sapiens cytochrome P450, family 26, subfamily C, polypeptide 1 (CYP26C1), mRNA [NM_183374]	2.23827
TCP10L2	Unknown	2.23593
MYBPHL	Homo sapiens myosin binding protein H-like (MYBPHL), mRNA [NM_001010985]	2.23484
PYCARD	Homo sapiens PYD and CARD domain containing (PYCARD), transcript variant 1, mRNA [NM_013258]	2.23064
LOC100128292	Homo sapiens uncharacterized LOC100128292 (LOC100128292), non-coding RNA [NR_024585]	2.22733
TBC1D1	Homo sapiens TBC1 (tre-2/USP6, BUB2, cdc16) domain family, member 1, mRNA (cDNA clone IMAGE:5211948), with apparent retained intron. [BC028196]	2.22016
CDCP1	Homo sapiens CUB domain containing protein 1 (CDCP1), transcript variant 1, mRNA [NM_022842]	2.21837
MBOAT1	Homo sapiens membrane bound O-acyltransferase domain containing 1 (MBOAT1), mRNA [NM_001080480]	2.21794
OLFML2A	Homo sapiens olfactomedin-like 2A (OLFML2A), mRNA [NM_182487]	2.21721
XLOC_007043	BROAD Institute lincRNA (XLOC_007043), lincRNA [TCONS_00014557]	2.21403
LOC728485	PREDICTED: Homo sapiens hypothetical LOC728485 (LOC728485), miscRNA [XR_109511]	2.21357
XLOC_003787	BROAD Institute lincRNA (XLOC_003787), lincRNA [TCONS_00008338]	2.21332
EPHB3	Homo sapiens EPH receptor B3 (EPHB3), mRNA [NM_004443]	2.21294
C6orf132	Homo sapiens chromosome 6 open reading frame 132 (C6orf132), mRNA [NM_001164446]	2.20671
XLOC_l2_001138	BROAD Institute lincRNA (XLOC_l2_001138), lincRNA [TCONS_l2_00002668]	2.20563
LOC645638	Homo sapiens WDNM1-like pseudogene (LOC645638), non-coding RNA [NR_030732]	2.20512
MET	Homo sapiens met proto-oncogene (hepatocyte growth factor receptor) (MET), transcript variant 2, mRNA [NM_000245]	2.20229
CACNB3	Homo sapiens calcium channel, voltage-dependent, beta 3 subunit (CACNB3), transcript variant 1, mRNA [NM_000725]	2.19545
XLOC_002022	BROAD Institute lincRNA (XLOC_002022), lincRNA [TCONS_00005115]	2.19345
WDR5B	Homo sapiens WD repeat domain 5B (WDR5B), mRNA [NM_019069]	2.19336
LOC389641	Homo sapiens uncharacterized LOC389641 (LOC389641), non-coding RNA [NR_033928]	2.19336
UPK1B	Homo sapiens uroplakin 1B (UPK1B), mRNA [NM_006952]	2.19176
DKK3	Homo sapiens dickkopf homolog 3 (Xenopus laevis) (DKK3), transcript variant 1, mRNA [NM_015881]	2.18855
CCNJL	Homo sapiens cyclin J-like (CCNJL), mRNA [NM_024565]	2.18153
LOC401431	Homo sapiens uncharacterized LOC401431 (LOC401431), non-coding RNA [NR_027040]	2.17827
CNTNAP2	Homo sapiens contactin associated protein-like 2 (CNTNAP2), mRNA [NM_014141]	2.17634
ARHGAP27	Homo sapiens Rho GTPase activating protein 27 (ARHGAP27), transcript variant 1, mRNA [NM_199282]	2.17371
FAM134B	Homo sapiens family with sequence similarity 134, member B (FAM134B), transcript variant 1, mRNA [NM_001034850]	2.16968
DSEL	Homo sapiens dermatan sulfate epimerase-like (DSEL), mRNA [NM_032160]	2.16766
LRRC49	Homo sapiens leucine rich repeat containing 49 (LRRC49), transcript variant 2, mRNA [NM_017691]	2.16673
SLC3A1	Homo sapiens solute carrier family 3 (cystine, dibasic and neutral amino acid transporters, activator of cystine, dibasic and neutral amino acid transport), member 1 (SLC3A1), mRNA [NM_000341]	2.16475
EPHA1	Homo sapiens EPH receptor A1 (EPHA1), mRNA [NM_005232]	2.16389
ZDHHC8P1	Homo sapiens zinc finger, DHHC-type containing 8 pseudogene 1 (ZDHHC8P1), non-coding RNA [NR_003950]	2.16256
XLOC_l2_002351	602622620F1 NCI_CGAP_Skn4 Homo sapiens cDNA clone IMAGE:4747804 5', mRNA sequence [BG676222]	2.16117
PAK7	Homo sapiens p21 protein (Cdc42/Rac)-activated kinase 7 (PAK7), transcript variant 1, mRNA [NM_020341]	2.16029
NFIB	Homo sapiens nuclear factor I/B (NFIB), transcript variant 3, mRNA [NM_005596]	2.15603
MICAL1	Homo sapiens microtubule associated monoxygenase, calponin and LIM domain containing 1 (MICAL1), transcript variant 1, mRNA [NM_022765]	2.15321
LOC100506930	Homo sapiens uncharacterized LOC100506930 (LOC100506930), transcript variant 2, non-coding RNA [NR_038279]	2.15249
PARM1	Homo sapiens prostate androgen-regulated mucin-like protein 1 (PARM1), mRNA [NM_015393]	2.15142
CLIP3	Homo sapiens CAP-GLY domain containing linker protein 3 (CLIP3), transcript variant 2, mRNA [NM_015526]	2.15087
LOC100506110	PREDICTED: Homo sapiens hypothetical LOC100506110 (LOC100506110), miscRNA [XR_110276]	2.14696
TEX13B	Homo sapiens testis expressed 13B (TEX13B), mRNA [NM_031273]	2.14455
XLOC_l2_011885	CR745775 NCI_CGAP_GCB1 Homo sapiens cDNA clone IMAGp971N17104 ; IMAGE:1287035 5', mRNA sequence [CR745775]	2.14295
PDE8B	Homo sapiens phosphodiesterase 8B (PDE8B), transcript variant 1, mRNA [NM_003719]	2.14003
CCRL2	Homo sapiens chemokine (C-C motif) receptor-like 2 (CCRL2), transcript variant 1, mRNA [NM_003965]	2.13877
IL17B	Homo sapiens interleukin 17B (IL17B), mRNA [NM_014443]	2.13859
XLOC_l2_014771	MCF7RNAL18A23TF Human MCF7 breast cancer cell line near full length normalized library (MCF7_EST) Homo sapiens cDNA clone MCF7_RNA_L_18_A23, mRNA sequence [DN914066]	2.13745
LOC100506691	PREDICTED: Homo sapiens hypothetical LOC100506691 (LOC100506691), miscRNA [XR_109143]	2.13405
TSPAN12	Homo sapiens tetraspanin 12 (TSPAN12), mRNA [NM_012338]	2.13221
COX7B2	Homo sapiens cytochrome c oxidase subunit VIIb2 (COX7B2), mRNA [NM_130902]	2.13112
XLOC_l2_000792	DKFZp686E104_r1 686 (synonym: hlcc3) Homo sapiens cDNA clone DKFZp686E104 5', mRNA sequence [AL707943]	2.13105
XLOC_005681	NM_074696 F21H7.4 {Caenorhabditis elegans} (exp=-1; wgp=0; cg=0), partial (6%) [THC2609574]	2.12671
Q89B38	ATPE_BUCBP (Q89B38) ATP synthase epsilon chain (ATP synthase F1 sector epsilon subunit) , partial (13%) [THC2624251]	2.12464
GPAT2	Homo sapiens glycerol-3-phosphate acyltransferase 2, mitochondrial (GPAT2), nuclear gene encoding mitochondrial protein, mRNA [NM_207328]	2.12393
RAB7B	Homo sapiens RAB7B, member RAS oncogene family (RAB7B), transcript variant 1, mRNA [NM_177403]	2.12366
CORO1A	Homo sapiens coronin, actin binding protein, 1A (CORO1A), transcript variant 2, mRNA [NM_007074]	2.12225
TRPM2	Homo sapiens transient receptor potential cation channel, subfamily M, member 2 (TRPM2), transcript variant 1, mRNA [NM_003307]	2.11996
KRTAP3-1	Homo sapiens keratin associated protein 3-1 (KRTAP3-1), mRNA [NM_031958]	2.11923
	Homo sapiens mRNA full length insert cDNA clone EUROIMAGE 2005635. [AL389942]	2.11748
CYP2S1	Homo sapiens cytochrome P450, family 2, subfamily S, polypeptide 1 (CYP2S1), mRNA [NM_030622]	2.11689
GPRIN2	Homo sapiens G protein regulated inducer of neurite outgrowth 2 (GPRIN2), mRNA [NM_014696]	2.11599
XLOC_l2_000986	BROAD Institute lincRNA (XLOC_l2_000986), lincRNA [TCONS_l2_00001335]	2.11588
VKORC1	Homo sapiens cDNA FLJ43630 fis, clone SPLEN2030479. [AK125618]	2.11315
GALNT6	Homo sapiens UDP-N-acetyl-alpha-D-galactosamine:polypeptide N-acetylgalactosaminyltransferase 6 (GalNAc-T6) (GALNT6), mRNA [NM_007210]	2.11148
FABP3	Homo sapiens fatty acid binding protein 3, muscle and heart (mammary-derived growth inhibitor) (FABP3), mRNA [NM_004102]	2.11143
SRCIN1	Homo sapiens SNAP25-interacting protein, mRNA (cDNA clone IMAGE:5423326), complete cds. [BC033233]	2.1057
TUBB3	Homo sapiens tubulin, beta 3 class III (TUBB3), transcript variant 1, mRNA [NM_006086]	2.10124
LRRN1	Homo sapiens leucine rich repeat neuronal 1 (LRRN1), mRNA [NM_020873]	2.10102
LRP12	Homo sapiens low density lipoprotein receptor-related protein 12 (LRP12), transcript variant 1, mRNA [NM_013437]	2.09931
MC1R	Homo sapiens melanocortin 1 receptor (alpha melanocyte stimulating hormone receptor) (MC1R), mRNA [NM_002386]	2.09789
	PREDICTED: Homo sapiens hypothetical protein LOC284804 (LOC284804), mRNA [XM_003118803]	2.09688
	PREDICTED: Homo sapiens hypothetical LOC100134361, transcript variant 2 (LOC100134361), miscRNA [XR_109724]	2.09477
CXCL12	Homo sapiens chemokine (C-X-C motif) ligand 12 (CXCL12), transcript variant 3, mRNA [NM_001033886]	2.09387
OTC	Homo sapiens ornithine carbamoyltransferase (OTC), nuclear gene encoding mitochondrial protein, mRNA [NM_000531]	2.09322
XLOC_011482	BROAD Institute lincRNA (XLOC_011482), lincRNA [TCONS_00023278]	2.08997
RYR1	Homo sapiens ryanodine receptor 1 (skeletal) (RYR1), transcript variant 1, mRNA [NM_000540]	2.0899
FUT1	Homo sapiens fucosyltransferase 1 (galactoside 2-alpha-L-fucosyltransferase, H blood group) (FUT1), mRNA [NM_000148]	2.08759
LOC100131551	Homo sapiens uncharacterized LOC100131551 (LOC100131551), non-coding RNA [NR_024480]	2.08634
ELOVL4	Homo sapiens ELOVL fatty acid elongase 4 (ELOVL4), mRNA [NM_022726]	2.0843
CCL28	Homo sapiens chemokine (C-C motif) ligand 28 (CCL28), mRNA [NM_148672]	2.08373
ITGB8	Homo sapiens integrin, beta 8 (ITGB8), mRNA [NM_002214]	2.08308
FOXD1	Homo sapiens forkhead box D1 (FOXD1), mRNA [NM_004472]	2.08133
LOC100507466	Homo sapiens uncharacterized LOC100507466 (LOC100507466), non-coding RNA [NR_038251]	2.07749
HSD3B7	Homo sapiens hydroxy-delta-5-steroid dehydrogenase, 3 beta- and steroid delta-isomerase 7 (HSD3B7), transcript variant 2, mRNA [NM_001142777]	2.06935
CLIC5	Homo sapiens chloride intracellular channel 5 (CLIC5), nuclear gene encoding mitochondrial protein, transcript variant 2, mRNA [NM_016929]	2.06789
RHOV	Homo sapiens ras homolog gene family, member V (RHOV), mRNA [NM_133639]	2.066
XLOC_l2_007033	BROAD Institute lincRNA (XLOC_l2_007033), lincRNA [TCONS_l2_00013067]	2.06556
FADS2	fatty acid desaturase 2 [Source:HGNC Symbol;Acc:3575] [ENST00000517839]	2.06526
IL17RA	Homo sapiens interleukin 17 receptor A (IL17RA), mRNA [NM_014339]	2.06489
XLOC_010271	BROAD Institute lincRNA (XLOC_010271), lincRNA [TCONS_00021009]	2.06233
GPR162	Homo sapiens G protein-coupled receptor 162 (GPR162), transcript variant A-2, mRNA [NM_019858]	2.05097
GAGE2B	Homo sapiens G antigen 2B (GAGE2B), mRNA [NM_001098411]	2.05015
CRIP1	Homo sapiens cysteine-rich protein 1 (intestinal) (CRIP1), mRNA [NM_001311]	2.04974
FYN	Homo sapiens FYN oncogene related to SRC, FGR, YES (FYN), transcript variant 1, mRNA [NM_002037]	2.04953
BTC	Homo sapiens betacellulin (BTC), mRNA [NM_001729]	2.04658
APOBEC3C	Homo sapiens apolipoprotein B mRNA editing enzyme, catalytic polypeptide-like 3C (APOBEC3C), mRNA [NM_014508]	2.04544
E2F2	Homo sapiens E2F transcription factor 2 (E2F2), mRNA [NM_004091]	2.04431
XLOC_005441	BROAD Institute lincRNA (XLOC_005441), lincRNA [TCONS_00011933]	2.04399
LPPR5	Homo sapiens lipid phosphate phosphatase-related protein type 5 (LPPR5), transcript variant 1, mRNA [NM_001037317]	2.04372
SNCA	Homo sapiens synuclein, alpha (non A4 component of amyloid precursor) (SNCA), transcript variant 4, mRNA [NM_007308]	2.03882
UGT1A6	Homo sapiens UDP glucuronosyltransferase 1 family, polypeptide A6 (UGT1A6), transcript variant 1, mRNA [NM_001072]	2.03837
TMEM159	Homo sapiens transmembrane protein 159 (TMEM159), mRNA [NM_020422]	2.03817
GPR137B	Homo sapiens G protein-coupled receptor 137B (GPR137B), mRNA [NM_003272]	2.03633
ANKRD35	Homo sapiens ankyrin repeat domain 35 (ANKRD35), mRNA [NM_144698]	2.03551
ZNF827	Homo sapiens zinc finger protein 827 (ZNF827), mRNA [NM_178835]	2.03458
CA11	Homo sapiens carbonic anhydrase XI (CA11), mRNA [NM_001217]	2.03226
SDPR	Homo sapiens serum deprivation response (SDPR), mRNA [NM_004657]	2.02998
XLOC_l2_009303	BROAD Institute lincRNA (XLOC_l2_009303), lincRNA [TCONS_l2_00017605]	2.02895
HKDC1	Homo sapiens hexokinase domain containing 1 (HKDC1), mRNA [NM_025130]	2.02738
KCNK12	Homo sapiens potassium channel, subfamily K, member 12 (KCNK12), mRNA [NM_022055]	2.02677
BIK	Homo sapiens BCL2-interacting killer (apoptosis-inducing) (BIK), mRNA [NM_001197]	2.02598
HS3ST3A1	Homo sapiens heparan sulfate (glucosamine) 3-O-sulfotransferase 3A1 (HS3ST3A1), mRNA [NM_006042]	2.02454
LOC100506802	PREDICTED: Homo sapiens hypothetical LOC100506802, transcript variant 2 (LOC100506802), miscRNA [XR_132718]	2.02437
DLL3	Homo sapiens delta-like 3 (Drosophila) (DLL3), transcript variant 2, mRNA [NM_203486]	2.01322
IGSF9	Homo sapiens immunoglobulin superfamily, member 9 (IGSF9), transcript variant 2, mRNA [NM_020789]	2.01056
XLOC_012452	GRP1_PHAVU (P10495) Glycine-rich cell wall structural protein 1.0 precursor (GRP 1.0), partial (18%) [THC2614283]	2.01047
ARL3	Homo sapiens ADP-ribosylation factor-like 3 (ARL3), mRNA [NM_004311]	2.00925
ZNF585A	Homo sapiens zinc finger protein 585A (ZNF585A), transcript variant 1, mRNA [NM_152655]	2.009
DISP2	Homo sapiens dispatched homolog 2 (Drosophila) (DISP2), mRNA [NM_033510]	2.00809
C11orf96	Homo sapiens chromosome 11 open reading frame 96 (C11orf96), mRNA [NM_001145033]	2.00618
FBXO41	Homo sapiens F-box protein 41 (FBXO41), mRNA [NM_001080410]	2.00293
XLOC_005126	BROAD Institute lincRNA (XLOC_005126), lincRNA [TCONS_00011641]	2.0016
C5orf27	Homo sapiens chromosome 5 open reading frame 27 (C5orf27), non-coding RNA [NR_026936]	2.00159
LGALS7	Homo sapiens lectin, galactoside-binding, soluble, 7 (LGALS7), mRNA [NM_002307]	2.0012
TAL2	Homo sapiens T-cell acute lymphocytic leukemia 2 (TAL2), mRNA [NM_005421]	2.00093
