# Supplementary material for: miR-27b targets MAIP1 to mediate lipid accumulation in cultured human and mouse hepatic cells
Source: Commun Biol. 2023 Jun 24;6:669. doi: 10.1038/s42003-023-05049-w (PMC10290684; doi:10.1038/s42003-023-05049-w)
Supplement: Supplementary file 5 — Supplementary Data 2 [file 42003_2023_5049_MOESM5_ESM.xlsx]

## Sheet: Sheet1
Suplementary Data set 2 Genes with fold change cut-offs of < -2 (miR-27b vs contol) in microarray analysis.
Primary Sequence Name	Sequence Description	Fold Change
XLOC_008190	BROAD Institute lincRNA (XLOC_008190), lincRNA [TCONS_00017346]	-23.381
FANK1	Homo sapiens fibronectin type III and ankyrin repeat domains 1 (FANK1), mRNA [NM_145235]	-17.9304
EBF2	Homo sapiens early B-cell factor 2 (EBF2), mRNA [NM_022659]	-17.8884
XLOC_005195	UI-H-BI2-aho-h-05-0-UI.s1 NCI_CGAP_Sub4 Homo sapiens cDNA clone IMAGE:2727776 3', mRNA sequence [AW293732]	-17.8351
XLOC_l2_012054	1207289A reverse transcriptase related protein. {Homo sapiens} (exp=-1; wgp=-1; cg=-1), partial (8%) [THC2612735]	-17.4564
ABP1	Homo sapiens amiloride binding protein 1 (amine oxidase (copper-containing)) (ABP1), mRNA [NM_001091]	-16.7334
OR10W1	Homo sapiens olfactory receptor, family 10, subfamily W, member 1 (OR10W1), mRNA [NM_207374]	-16.598
WDR49	Homo sapiens WD repeat domain 49 (WDR49), mRNA [NM_178824]	-16.4591
XLOC_008499	BROAD Institute lincRNA (XLOC_008499), lincRNA [TCONS_00017834]	-15.9483
EFCAB9	Homo sapiens EF-hand calcium binding domain 9 (EFCAB9), mRNA [NM_001171183]	-15.252
FLJ43903	Homo sapiens cDNA FLJ43903 fis, clone TESTI4010211. [AK125891]	-15.0513
PAPPA2	Homo sapiens pappalysin 2 (PAPPA2), transcript variant 1, mRNA [NM_020318]	-14.4809
	cytochrome P450, family 2, subfamily A, polypeptide 7 pseudogene 1 [Source:HGNC Symbol;Acc:2612] [ENST00000301171]	-14.288
XLOC_007419	BROAD Institute lincRNA (XLOC_007419), lincRNA [TCONS_00016023]	-14.2471
LOC286094	Homo sapiens uncharacterized LOC286094 (LOC286094), non-coding RNA [NR_026706]	-14.2137
PSD2	Homo sapiens pleckstrin and Sec7 domain containing 2 (PSD2), mRNA [NM_032289]	-13.4309
XLOC_004335	BROAD Institute lincRNA (XLOC_004335), lincRNA [TCONS_00009378]	-13.3638
XLOC_002089	BROAD Institute lincRNA (XLOC_002089), lincRNA [TCONS_00003277]	-13.2214
XLOC_l2_007468	BROAD Institute lincRNA (XLOC_l2_007468), lincRNA [TCONS_l2_00015425]	-13.187
XLOC_009678	BROAD Institute lincRNA (XLOC_009678), lincRNA [TCONS_00021085]	-13.0907
XLOC_004714	DA489076 FCBBF2 Homo sapiens cDNA clone FCBBF2007797 5', mRNA sequence [DA489076]	-12.8134
XLOC_010423	Q3Z650_DEHE1 (Q3Z650) 2-amino-4-hydroxy-6-hydroxymethyldihydropteridine pyrophosphokinase , partial (7%) [THC2694840]	-12.6438
LOC283440	Homo sapiens uncharacterized LOC283440 (LOC283440), non-coding RNA [NR_033958]	-12.5461
TDRD5	Homo sapiens tudor domain containing 5 (TDRD5), transcript variant 1, mRNA [NM_001199085]	-12.5296
XLOC_007839	602153611F1 NIH_MGC_83 Homo sapiens cDNA clone IMAGE:4294635 5', mRNA sequence [BF678973]	-12.4642
XLOC_013031	BROAD Institute lincRNA (XLOC_013031), lincRNA [TCONS_00026982]	-12.3996
CCDC129	Homo sapiens coiled-coil domain containing 129 (CCDC129), mRNA [NM_194300]	-12.3597
DCAF12L1	Homo sapiens DDB1 and CUL4 associated factor 12-like 1 (DCAF12L1), mRNA [NM_178470]	-12.0011
XLOC_l2_013734	BROAD Institute lincRNA (XLOC_l2_013734), lincRNA [TCONS_l2_00026411]	-11.556
XLOC_001958	BROAD Institute lincRNA (XLOC_001958), lincRNA [TCONS_00005068]	-11.4851
XLOC_007465	BROAD Institute lincRNA (XLOC_007465), lincRNA [TCONS_00015718]	-11.3659
ACOXL	acyl-CoA oxidase-like [Source:HGNC Symbol;Acc:25621] [ENST00000340561]	-11.3373
MYO16	Homo sapiens myosin XVI (MYO16), transcript variant 2, mRNA [NM_015011]	-11.2891
XLOC_008661	BROAD Institute lincRNA (XLOC_008661), lincRNA [TCONS_00017888]	-11.261
XLOC_007388	unknown	-11.1781
OR51A2	Homo sapiens olfactory receptor, family 51, subfamily A, member 2 (OR51A2), mRNA [NM_001004748]	-11.1307
XLOC_009143	BROAD Institute lincRNA (XLOC_009143), lincRNA [TCONS_00019908]	-11.0774
SIDT1	Homo sapiens SID1 transmembrane family, member 1 (SIDT1), mRNA [NM_017699]	-11.072
OR5P2	Homo sapiens olfactory receptor, family 5, subfamily P, member 2 (OR5P2), mRNA [NM_153444]	-10.9772
XLOC_010485	BROAD Institute lincRNA (XLOC_010485), lincRNA [TCONS_00021887]	-10.8961
MATK	Homo sapiens megakaryocyte-associated tyrosine kinase (MATK), transcript variant 1, mRNA [NM_139355]	-10.8452
GARNL3	GTPase activating Rap/RanGAP domain-like 3 [Source:HGNC Symbol;Acc:25425] [ENST00000485331]	-10.6997
	non-protein coding RNA 335 [Source:HGNC Symbol;Acc:26393] [ENST00000475015]	-10.2536
SST	Homo sapiens somatostatin (SST), mRNA [NM_001048]	-10.1876
XLOC_012048	BROAD Institute lincRNA (XLOC_012048), lincRNA [TCONS_00025088]	-9.89309
	AY904369 cell cycle-related kinase cardiac splice variant {Mus musculus} (exp=-1; wgp=0; cg=0), partial (12%) [THC2752005]	-9.85272
	Uncharacterized protein [Source:UniProtKB/TrEMBL;Acc:B5MCS7] [ENST00000431083]	-9.70401
XLOC_l2_000631	BROAD Institute lincRNA (XLOC_l2_000631), lincRNA [TCONS_l2_00002307]	-9.68644
XLOC_009608	BROAD Institute lincRNA (XLOC_009608), lincRNA [TCONS_00019808]	-9.61822
	T cell receptor alpha variable 5 [Source:HGNC Symbol;Acc:12143] [ENST00000390427]	-9.59597
LOC339975	Homo sapiens uncharacterized LOC339975 (LOC339975), non-coding RNA [NR_038931]	-9.40811
XLOC_007769	BROAD Institute lincRNA (XLOC_007769), lincRNA [TCONS_00016826]	-9.31242
LAIR1	Homo sapiens leukocyte-associated immunoglobulin-like receptor 1 (LAIR1), transcript variant a, mRNA [NM_002287]	-9.30868
GDF6	Homo sapiens growth differentiation factor 6 (GDF6), mRNA [NM_001001557]	-9.26571
XLOC_l2_011114	DB520446 RIKEN full-length enriched human cDNA library, testis Homo sapiens cDNA clone H013067K21 3', mRNA sequence [DB520446]	-9.0983
CRHR1	Homo sapiens corticotropin releasing hormone receptor 1 (CRHR1), transcript variant 4, mRNA [NM_001145148]	-9.04452
FLJ31485	Homo sapiens uncharacterized LOC440119 (FLJ31485), non-coding RNA [NR_033834]	-8.84922
XLOC_004517	BROAD Institute lincRNA (XLOC_004517), lincRNA [TCONS_00010773]	-8.8109
TTTY15	Homo sapiens testis-specific transcript, Y-linked 15 (non-protein coding) (TTTY15), non-coding RNA [NR_001545]	-8.75716
XLOC_l2_002160	BROAD Institute lincRNA (XLOC_l2_002160), lincRNA [TCONS_l2_00003828]	-8.69353
XLOC_010059	BROAD Institute lincRNA (XLOC_010059), lincRNA [TCONS_00020765]	-8.47469
XLOC_000933	BROAD Institute lincRNA (XLOC_000933), lincRNA [TCONS_00002412]	-8.42743
DMRTA2	Homo sapiens DMRT-like family A2 (DMRTA2), mRNA [NM_032110]	-8.4196
XLOC_011183	BROAD Institute lincRNA (XLOC_011183), lincRNA [TCONS_00023880]	-8.37375
FLJ41130	AF225910 DAZ-associated protein 1 {Mus musculus} (exp=-1; wgp=0; cg=0), partial (5%) [THC2624827]	-8.2659
XLOC_l2_014234	BROAD Institute lincRNA (XLOC_l2_014234), lincRNA [TCONS_l2_00027818]	-8.1994
TSLP	Homo sapiens thymic stromal lymphopoietin (TSLP), transcript variant 1, mRNA [NM_033035]	-8.02331
TMEM56	Homo sapiens transmembrane protein 56 (TMEM56), transcript variant 1, mRNA [NM_001199679]	-8.0112
XLOC_l2_011195	BROAD Institute lincRNA (XLOC_l2_011195), lincRNA [TCONS_l2_00021928]	-7.94413
XLOC_008455	BROAD Institute lincRNA (XLOC_008455), lincRNA [TCONS_00018163]	-7.9324
SEMA5B	Homo sapiens sema domain, seven thrombospondin repeats (type 1 and type 1-like), transmembrane domain (TM) and short cytoplasmic domain, (semaphorin) 5B (SEMA5B), transcript variant 1, mRNA [NM_001031702]	-7.92218
XLOC_012039	BROAD Institute lincRNA (XLOC_012039), lincRNA [TCONS_00024755]	-7.72568
TSPYL5	Homo sapiens TSPY-like 5 (TSPYL5), mRNA [NM_033512]	-7.68361
XLOC_l2_014217	Q9K756_BACHD (Q9K756) BH3517 protein, partial (8%) [THC2737635]	-7.53896
KY	kyphoscoliosis peptidase [Source:HGNC Symbol;Acc:26576] [ENST00000506319]	-7.37481
XLOC_000199	GB	-7.37338
C10orf122	Homo sapiens chromosome 10 open reading frame 122 (C10orf122), mRNA [NM_001128202]	-7.23617
XLOC_006821	BROAD Institute lincRNA (XLOC_006821), lincRNA [TCONS_00014736]	-7.22078
XLOC_l2_015950	BROAD Institute lincRNA (XLOC_l2_015950), lincRNA [TCONS_l2_00030943]	-7.20741
LOC157627	Homo sapiens uncharacterized LOC157627 (LOC157627), non-coding RNA [NR_024281]	-7.20671
MDH1B	Homo sapiens malate dehydrogenase 1B, NAD (soluble) (MDH1B), mRNA [NM_001039845]	-7.20307
LOC100128262	Homo sapiens cDNA FLJ36796 fis, clone ADRGL2006817. [AK094115]	-7.05564
IL2RB	Homo sapiens interleukin 2 receptor, beta (IL2RB), mRNA [NM_000878]	-7.0495
XLOC_001962	BROAD Institute lincRNA (XLOC_001962), lincRNA [TCONS_00003175]	-6.94763
	YB1E_SCHPO (P87179) Serine-rich protein C30B4.01c precursor, partial (8%) [THC2494175]	-6.92737
CHRFAM7A	Homo sapiens CHRNA7 (cholinergic receptor, nicotinic, alpha 7, exons 5-10) and FAM7A (family with sequence similarity 7A, exons A-E) fusion (CHRFAM7A), transcript variant 1, mRNA [NM_139320]	-6.92425
SP140	Homo sapiens SP140 nuclear body protein (SP140), transcript variant 2, mRNA [NM_001005176]	-6.82583
SEPT7	Homo sapiens septin 7 (SEPT7), transcript variant 1, mRNA [NM_001788]	-6.72653
XLOC_008401	BX107715 Soares_testis_NHT Homo sapiens cDNA clone IMAGp998M073519, mRNA sequence [BX107715]	-6.72621
XLOC_002976	BROAD Institute lincRNA (XLOC_002976), lincRNA [TCONS_00006357]	-6.7151
XLOC_001674	BROAD Institute lincRNA (XLOC_001674), lincRNA [TCONS_00004888]	-6.70607
LOC100506421	Homo sapiens uncharacterized LOC100506421 (LOC100506421), non-coding RNA [NR_037883]	-6.70004
ZNF568	Homo sapiens zinc finger protein 568 (ZNF568), transcript variant 5, mRNA [NM_001204838]	-6.67749
C14orf56	PREDICTED: Homo sapiens chromosome 14 open reading frame 56 (C14orf56), miscRNA [XR_133048]	-6.66087
XLOC_003075	BROAD Institute lincRNA (XLOC_003075), lincRNA [TCONS_00006465]	-6.40454
TPTE2P1	Homo sapiens transmembrane phosphoinositide 3-phosphatase and tensin homolog 2 pseudogene 1 (TPTE2P1), non-coding RNA [NR_026730]	-6.3462
XLOC_004198	BROAD Institute lincRNA (XLOC_004198), lincRNA [TCONS_00009184]	-6.34605
XLOC_l2_003400	BROAD Institute lincRNA (XLOC_l2_003400), lincRNA [TCONS_l2_00006290]	-6.32507
COL5A3	Homo sapiens collagen, type V, alpha 3 (COL5A3), mRNA [NM_015719]	-6.30539
PCMTD1	Homo sapiens protein-L-isoaspartate (D-aspartate) O-methyltransferase domain containing 1 (PCMTD1), mRNA [NM_052937]	-6.2364
POF1B	Homo sapiens premature ovarian failure, 1B (POF1B), mRNA [NM_024921]	-6.22959
XLOC_003906	BROAD Institute lincRNA (XLOC_003906), lincRNA [TCONS_00008447]	-6.22555
SNORD108	Homo sapiens small nucleolar RNA, C/D box 108 (SNORD108), small nucleolar RNA [NR_001292]	-6.20207
LOC100509240	PREDICTED: Homo sapiens hypothetical LOC100509240 (LOC100509240), miscRNA [XR_112703]	-6.19608
XLOC_008245	BROAD Institute lincRNA (XLOC_008245), lincRNA [TCONS_00017380]	-6.19317
LOC100505659	Homo sapiens uncharacterized LOC100505659 (LOC100505659), non-coding RNA [NR_039979]	-6.17516
XLOC_013675	BROAD Institute lincRNA (XLOC_013675), lincRNA [TCONS_00028014]	-6.16952
XLOC_004789	BX093373 Soares_NFL_T_GBC_S1 Homo sapiens cDNA clone IMAGp998I205852 ; IMAGE:2357851, mRNA sequence [BX093373]	-6.09696
LOC339260	Homo sapiens cDNA clone IMAGE:5494257, partial cds. [BC041488]	-6.06551
ATOH8	Homo sapiens mRNA; cDNA DKFZp761E2117 (from clone DKFZp761E2117). [AL831857]	-6.02123
CSMD1	Homo sapiens CUB and Sushi multiple domains 1 (CSMD1), mRNA [NM_033225]	-5.96278
LOC285577	Homo sapiens uncharacterized LOC285577 (LOC285577), non-coding RNA [NR_033898]	-5.95416
	serine peptidase inhibitor-like, with Kunitz and WAP domains 1 (eppin) [Source:HGNC Symbol;Acc:15932] [ENST00000409554]	-5.94973
OR13C2	Homo sapiens olfactory receptor, family 13, subfamily C, member 2 (OR13C2), mRNA [NM_001004481]	-5.9179
XLOC_010856	BROAD Institute lincRNA (XLOC_010856), lincRNA [TCONS_00022532]	-5.90198
IDI2	Homo sapiens isopentenyl-diphosphate delta isomerase 2 (IDI2), mRNA [NM_033261]	-5.89357
XLOC_007202	BROAD Institute lincRNA (XLOC_007202), lincRNA [TCONS_00015157]	-5.86009
CHIC1	Homo sapiens cysteine-rich hydrophobic domain 1 (CHIC1), mRNA [NM_001039840]	-5.85548
TCF15	Homo sapiens transcription factor 15 (basic helix-loop-helix) (TCF15), mRNA [NM_004609]	-5.82446
LOC389676	Homo sapiens uncharacterized LOC389676 (LOC389676), mRNA [NM_001242668]	-5.81066
XLOC_003823	BROAD Institute lincRNA (XLOC_003823), lincRNA [TCONS_00008368]	-5.7941
XLOC_011942	BROAD Institute lincRNA (XLOC_011942), lincRNA [TCONS_00024654]	-5.76587
CTCFL	Homo sapiens CCCTC-binding factor (zinc finger protein)-like (CTCFL), mRNA [NM_080618]	-5.71331
MSN	Homo sapiens moesin (MSN), mRNA [NM_002444]	-5.68401
LOC100505948	PREDICTED: Homo sapiens hypothetical LOC100505948 (LOC100505948), miscRNA [XR_110136]	-5.67323
SPRR2E	Homo sapiens small proline-rich protein 2E (SPRR2E), mRNA [NM_001024209]	-5.63086
LOC100292909	PREDICTED: Homo sapiens hypothetical protein LOC100292909 (LOC100292909), mRNA [XM_002345507]	-5.60341
HDHD2	Homo sapiens haloacid dehalogenase-like hydrolase domain containing 2 (HDHD2), mRNA [NM_032124]	-5.59521
KRTAP10-2	Homo sapiens keratin associated protein 10-2 (KRTAP10-2), mRNA [NM_198693]	-5.56723
XLOC_006163	BROAD Institute lincRNA (XLOC_006163), lincRNA [TCONS_00013038]	-5.51698
XLOC_003970	DB526434 RIKEN full-length enriched human cDNA library, testis Homo sapiens cDNA clone H013092G21 3', mRNA sequence [DB526434]	-5.45706
XLOC_006773	BROAD Institute lincRNA (XLOC_006773), lincRNA [TCONS_00014674]	-5.45119
RHOJ	Homo sapiens ras homolog gene family, member J (RHOJ), mRNA [NM_020663]	-5.40626
C5orf64	Homo sapiens chromosome 5 open reading frame 64 (C5orf64), mRNA [NM_173667]	-5.40005
OR8I2	Homo sapiens olfactory receptor, family 8, subfamily I, member 2 (OR8I2), mRNA [NM_001003750]	-5.39866
	HCG1785179PRO1787Uncharacterized protein [Source:UniProtKB/TrEMBL;Acc:Q9P1G6] [ENST00000330381]	-5.37379
LOC100506352	PREDICTED: Homo sapiens hypothetical LOC100506352 (LOC100506352), miscRNA [XR_109069]	-5.3618
EFNA5	Homo sapiens ephrin-A5 (EFNA5), mRNA [NM_001962]	-5.34438
IQCF4	Homo sapiens IQ motif containing F5 pseudogene (IQCF4), transcript variant 3, non-coding RNA [NR_038215]	-5.30587
OR11H6	Homo sapiens olfactory receptor, family 11, subfamily H, member 6 (OR11H6), mRNA [NM_001004480]	-5.27652
OR4D10	Homo sapiens olfactory receptor, family 4, subfamily D, member 10 (OR4D10), mRNA [NM_001004705]	-5.26425
KRTAP10-12	Homo sapiens keratin associated protein 10-12 (KRTAP10-12), mRNA [NM_198699]	-5.25411
GXYLT1	Homo sapiens glucoside xylosyltransferase 1 (GXYLT1), transcript variant 1, mRNA [NM_173601]	-5.22473
XLOC_012623	BROAD Institute lincRNA (XLOC_012623), lincRNA [TCONS_00026276]	-5.21552
XLOC_006040	DA729442 NT2RM2 Homo sapiens cDNA clone NT2RM2003209 5', mRNA sequence [DA729442]	-5.19815
OLFML2A	Homo sapiens olfactomedin-like 2A (OLFML2A), mRNA [NM_182487]	-5.15678
DMRTB1	Homo sapiens DMRT-like family B with proline-rich C-terminal, 1 (DMRTB1), mRNA [NM_033067]	-5.15113
GRM5	Homo sapiens glutamate receptor, metabotropic 5 (GRM5), transcript variant b, mRNA [NM_000842]	-5.14153
XLOC_012608	BROAD Institute lincRNA (XLOC_012608), lincRNA [TCONS_00026232]	-5.13821
GYPB	Homo sapiens glycophorin B (MNS blood group) (GYPB), mRNA [NM_002100]	-5.10695
XLOC_001691	BROAD Institute lincRNA (XLOC_001691), lincRNA [TCONS_00003012]	-5.10468
XLOC_l2_013730	BROAD Institute lincRNA (XLOC_l2_013730), lincRNA [TCONS_l2_00026398]	-5.08504
LOC100192426	Homo sapiens uncharacterized LOC100192426 (LOC100192426), non-coding RNA [NR_024419]	-5.0746
XLOC_001903	601817555F1 NIH_MGC_57 Homo sapiens cDNA clone IMAGE:4041036 5', mRNA sequence [BF185848]	-5.07189
LOC650226	Homo sapiens ankyrin repeat domain 26 pseudogene (LOC650226), non-coding RNA [NR_029420]	-5.05932
XLOC_006511	BROAD Institute lincRNA (XLOC_006511), lincRNA [TCONS_00013875]	-5.05136
CHD5	Homo sapiens chromodomain helicase DNA binding protein 5 (CHD5), mRNA [NM_015557]	-5.02841
XLOC_003825	BROAD Institute lincRNA (XLOC_003825), lincRNA [TCONS_00008369]	-4.99669
XLOC_012769	BROAD Institute lincRNA (XLOC_012769), lincRNA [TCONS_00026423]	-4.95916
XLOC_006350	BROAD Institute lincRNA (XLOC_006350), lincRNA [TCONS_00013691]	-4.9428
C1QC	Homo sapiens complement component 1, q subcomponent, C chain (C1QC), transcript variant 2, mRNA [NM_172369]	-4.91129
XLOC_009251	BROAD Institute lincRNA (XLOC_009251), lincRNA [TCONS_00019441]	-4.89699
LOC100287865	PREDICTED: Homo sapiens transmembrane protein 50B-like (LOC100287865), miscRNA [XR_132663]	-4.8828
XLOC_l2_011309	BROAD Institute lincRNA (XLOC_l2_011309), lincRNA [TCONS_l2_00022026]	-4.85676
XLOC_l2_002311	BROAD Institute lincRNA (XLOC_l2_002311), lincRNA [TCONS_l2_00004520]	-4.84592
FLJ44674	Homo sapiens cDNA FLJ44674 fis, clone BRACE3007649. [AK128747]	-4.83268
LOC100506874	Homo sapiens uncharacterized LOC100506874 (LOC100506874), transcript variant 1, non-coding RNA [NR_038273]	-4.8255
USH2A	Homo sapiens Usher syndrome 2A (autosomal recessive, mild) (USH2A), transcript variant 1, mRNA [NM_007123]	-4.74076
XLOC_l2_008031	BROAD Institute lincRNA (XLOC_l2_008031), lincRNA [TCONS_l2_00014590]	-4.73142
GAPT	Homo sapiens GRB2-binding adaptor protein, transmembrane (GAPT), mRNA [NM_152687]	-4.66599
CCNG1	Homo sapiens cyclin G1 (CCNG1), transcript variant 1, mRNA [NM_004060]	-4.65659
ST6GAL2	Homo sapiens ST6 beta-galactosamide alpha-2,6-sialyltranferase 2 (ST6GAL2), transcript variant 1, mRNA [NM_032528]	-4.63444
FBP2	Homo sapiens fructose-1,6-bisphosphatase 2 (FBP2), mRNA [NM_003837]	-4.58978
	Homo sapiens FP18315 mRNA, complete cds. [AY203951]	-4.5843
XLOC_005057	DB055790 TESTI2 Homo sapiens cDNA clone TESTI2047199 5', mRNA sequence [DB055790]	-4.5763
XLOC_013288	BROAD Institute lincRNA (XLOC_013288), lincRNA [TCONS_00026844]	-4.49676
CHRDL2	Homo sapiens chordin-like 2 (CHRDL2), mRNA [NM_015424]	-4.48985
XLOC_013238	BROAD Institute lincRNA (XLOC_013238), lincRNA [TCONS_00027198]	-4.44844
MRO	Homo sapiens maestro (MRO), transcript variant 1, mRNA [NM_031939]	-4.4226
XLOC_013555	DA133334 BRALZ2 Homo sapiens cDNA clone BRALZ2005585 5', mRNA sequence [DA133334]	-4.40303
LOC283033	Homo sapiens uncharacterized LOC283033 (LOC283033), non-coding RNA [NR_033846]	-4.3934
XLOC_l2_010875	BROAD Institute lincRNA (XLOC_l2_010875), lincRNA [TCONS_l2_00020806]	-4.38178
ARHGAP24	Rho GTPase activating protein 24 [Source:HGNC Symbol;Acc:25361] [ENST00000509709]	-4.36371
SRMS	Homo sapiens src-related kinase lacking C-terminal regulatory tyrosine and N-terminal myristylation sites (SRMS), mRNA [NM_080823]	-4.30061
ECM2	Homo sapiens extracellular matrix protein 2, female organ and adipocyte specific (ECM2), transcript variant 3, mRNA [NM_001197296]	-4.2753
HMX3	Homo sapiens H6 family homeobox 3 (HMX3), mRNA [NM_001105574]	-4.25628
XLOC_001833	BROAD Institute lincRNA (XLOC_001833), lincRNA [TCONS_00004008]	-4.24705
XLOC_007777	BROAD Institute lincRNA (XLOC_007777), lincRNA [TCONS_00016406]	-4.21745
POMC	Homo sapiens proopiomelanocortin (POMC), transcript variant 1, mRNA [NM_001035256]	-4.20585
CORIN	Homo sapiens corin, serine peptidase (CORIN), mRNA [NM_006587]	-4.10099
	Q9UMX8_HUMAN (Q9UMX8) Melanoma antigen, complete [THC2774746]	-4.0363
XIRP1	Homo sapiens xin actin-binding repeat containing 1 (XIRP1), transcript variant 1, mRNA [NM_194293]	-3.95949
XLOC_013583	BROAD Institute lincRNA (XLOC_013583), lincRNA [TCONS_00027871]	-3.92937
NODAL	Homo sapiens nodal homolog (mouse) (NODAL), mRNA [NM_018055]	-3.92376
LOC200772	Homo sapiens uncharacterized LOC200772 (LOC200772), non-coding RNA [NR_033841]	-3.86983
PIK3C2G	Homo sapiens phosphoinositide-3-kinase, class 2, gamma polypeptide (PIK3C2G), mRNA [NM_004570]	-3.84333
XLOC_008959	BROAD Institute lincRNA (XLOC_008959), lincRNA [TCONS_00018052]	-3.76332
MUC22	Homo sapiens mucin 22 (MUC22), mRNA [NM_001198815]	-3.75283
LOC441956	PREDICTED: Homo sapiens hypothetical LOC441956 (LOC441956), miscRNA [XR_109656]	-3.75261
SLC16A6	Homo sapiens solute carrier family 16, member 6 (monocarboxylic acid transporter 7) (SLC16A6), transcript variant 2, mRNA [NM_004694]	-3.73315
XLOC_l2_009140	PREDICTED: Homo sapiens hypothetical protein LOC100652984 (LOC100652984), mRNA [XM_003403484]	-3.69437
XLOC_012530	BROAD Institute lincRNA (XLOC_012530), lincRNA [TCONS_00026124]	-3.66589
DDAH1	Homo sapiens dimethylarginine dimethylaminohydrolase 1 (DDAH1), transcript variant 1, mRNA [NM_012137]	-3.62733
LOC100128219	Homo sapiens cDNA FLJ38606 fis, clone HEART2004940. [AK095925]	-3.62361
IPW	Homo sapiens imprinted in Prader-Willi syndrome (non-protein coding) (IPW), non-coding RNA [NR_023915]	-3.62065
XLOC_l2_015303	BROAD Institute lincRNA (XLOC_l2_015303), lincRNA [TCONS_l2_00029501]	-3.61269
STRC	Homo sapiens stereocilin (STRC), mRNA [NM_153700]	-3.59789
XLOC_010372	BROAD Institute lincRNA (XLOC_010372), lincRNA [TCONS_00021544]	-3.58863
GOLGA6L6	Homo sapiens golgin A6 family-like 6 (GOLGA6L6), mRNA [NM_001145004]	-3.57576
CACNA2D1	Homo sapiens calcium channel, voltage-dependent, alpha 2/delta subunit 1 (CACNA2D1), mRNA [NM_000722]	-3.56987
XLOC_003194	DKFZp779I0522_r1 779 (synonym: hncc1) Homo sapiens cDNA clone DKFZp779I0522 5', mRNA sequence [BX495687]	-3.49024
XLOC_011235	BROAD Institute lincRNA (XLOC_011235), lincRNA [TCONS_00023389]	-3.48564
XLOC_005455	BROAD Institute lincRNA (XLOC_005455), lincRNA [TCONS_00011945]	-3.43472
IGLV1-44	AGENCOURT_8487616 NIH_MGC_113 Homo sapiens cDNA clone IMAGE:6300723 5', mRNA sequence [BQ708343]	-3.42369
HTR3A	Homo sapiens 5-hydroxytryptamine (serotonin) receptor 3A (HTR3A), transcript variant 1, mRNA [NM_213621]	-3.40982
DDR1	Homo sapiens discoidin domain receptor tyrosine kinase 1 (DDR1), transcript variant 5, mRNA [NM_001202522]	-3.40307
DCP2	Homo sapiens DCP2 decapping enzyme homolog (S. cerevisiae) (DCP2), transcript variant 1, mRNA [NM_152624]	-3.39769
XLOC_009690	BROAD Institute lincRNA (XLOC_009690), lincRNA [TCONS_00020359]	-3.36402
TFPI	Homo sapiens tissue factor pathway inhibitor (lipoprotein-associated coagulation inhibitor) (TFPI), transcript variant 1, mRNA [NM_006287]	-3.31732
GPR132	Homo sapiens G protein-coupled receptor 132 (GPR132), mRNA [NM_013345]	-3.2898
NECAP1	Homo sapiens NECAP endocytosis associated 1 (NECAP1), transcript variant 1, mRNA [NM_015509]	-3.28531
XLOC_001043	Q8L8N0_ARATH (Q8L8N0) Probable riboflavin biosynthesis related protein, partial (4%) [THC2757277]	-3.27461
	immunoglobulin lambda variable 3-1 [Source:HGNC Symbol;Acc:5896] [ENST00000390319]	-3.27026
MIB2	mindbomb homolog 2 (Drosophila) [Source:HGNC Symbol;Acc:30577] [ENST00000477990]	-3.24527
STARD6	Homo sapiens StAR-related lipid transfer (START) domain containing 6 (STARD6), mRNA [NM_139171]	-3.2265
SAA4	Homo sapiens serum amyloid A4, constitutive (SAA4), mRNA [NM_006512]	-3.20199
XLOC_007857	BROAD Institute lincRNA (XLOC_007857), lincRNA [TCONS_00016479]	-3.17815
LOC374890	PREDICTED: Homo sapiens hypothetical LOC374890 (LOC374890), miscRNA [XR_109585]	-3.17699
LOC100287506	PREDICTED: Homo sapiens hypothetical LOC100287506 (LOC100287506), miscRNA [XR_109874]	-3.1675
GRK5	G protein-coupled receptor kinase 5 [Source:HGNC Symbol;Acc:4544] [ENST00000369106]	-3.14949
SFTPA1	Homo sapiens surfactant protein A1 (SFTPA1), transcript variant 1, mRNA [NM_005411]	-3.12133
	Q96BH4_HUMAN (Q96BH4) GLT8D3 protein (Fragment), partial (91%) [THC2772510]	-3.11629
HBD	Homo sapiens hemoglobin, delta (HBD), mRNA [NM_000519]	-3.10423
LOC100292905	PREDICTED: Homo sapiens hypothetical protein LOC100292905 (LOC100292905), mRNA [XM_003403452]	-3.08825
ELF5	Homo sapiens E74-like factor 5 (ets domain transcription factor) (ELF5), transcript variant 1, mRNA [NM_198381]	-3.04532
IL1RN	Homo sapiens interleukin 1 receptor antagonist (IL1RN), transcript variant 4, mRNA [NM_173843]	-3.04021
CEACAM4	Homo sapiens carcinoembryonic antigen-related cell adhesion molecule 4 (CEACAM4), mRNA [NM_001817]	-3.0398
FAM206A	Homo sapiens family with sequence similarity 206, member A (FAM206A), mRNA [NM_017832]	-3.03041
HYAL4	Homo sapiens hyaluronoglucosaminidase 4 (HYAL4), mRNA [NM_012269]	-3.02197
F13B	Homo sapiens coagulation factor XIII, B polypeptide (F13B), mRNA [NM_001994]	-3.00675
ASPH	Homo sapiens aspartate beta-hydroxylase (ASPH), transcript variant 3, mRNA [NM_032466]	-3.00368
SVIP	Homo sapiens small VCP/p97-interacting protein (SVIP), mRNA [NM_148893]	-3.00014
C17orf103	Homo sapiens chromosome 17 open reading frame 103 (C17orf103), mRNA [NM_152914]	-2.9871
LOC400550	Homo sapiens uncharacterized LOC400550 (LOC400550), transcript variant 1, non-coding RNA [NR_033925]	-2.97108
XLOC_l2_004562	BROAD Institute lincRNA (XLOC_l2_004562), lincRNA [TCONS_l2_00008413]	-2.9529
LOC100506924	PREDICTED: Homo sapiens hypothetical LOC100506924 (LOC100506924), miscRNA [XR_110015]	-2.9475
DEFB129	Homo sapiens defensin, beta 129 (DEFB129), mRNA [NM_080831]	-2.9392
XLOC_006320	BROAD Institute lincRNA (XLOC_006320), lincRNA [TCONS_00013658]	-2.92759
XLOC_002769	PREDICTED: Homo sapiens hypothetical LOC100506724 (LOC100506724), miscRNA [XR_108471]	-2.9167
NR6A1	nuclear receptor subfamily 6, group A, member 1 [Source:HGNC Symbol;Acc:7985] [ENST00000487099]	-2.8804
NGFRAP1	Homo sapiens nerve growth factor receptor (TNFRSF16) associated protein 1 (NGFRAP1), transcript variant 3, mRNA [NM_014380]	-2.86016
PHLPP2	Homo sapiens PH domain and leucine rich repeat protein phosphatase 2 (PHLPP2), mRNA [NM_015020]	-2.85877
FAM104B	Homo sapiens family with sequence similarity 104, member B (FAM104B), transcript variant 1, mRNA [NM_138362]	-2.84533
LOC100288831	PREDICTED: Homo sapiens hypothetical LOC100288831 (LOC100288831), miscRNA [XR_132717]	-2.84027
DPY19L1P1	Homo sapiens dpy-19-like 1 pseudogene 1 (C. elegans) (DPY19L1P1), non-coding RNA [NR_036680]	-2.83667
VPS53	vacuolar protein sorting 53 homolog (S. cerevisiae) [Source:HGNC Symbol;Acc:25608] [ENST00000541903]	-2.83515
GPR133	Homo sapiens G protein-coupled receptor 133 (GPR133), mRNA [NM_198827]	-2.82264
LOC100132735	Homo sapiens uncharacterized LOC100132735 (LOC100132735), non-coding RNA [NR_038399]	-2.81445
GCH1	Homo sapiens GTP cyclohydrolase 1 (GCH1), transcript variant 1, mRNA [NM_000161]	-2.80817
CAB39L	Homo sapiens calcium binding protein 39-like (CAB39L), transcript variant 1, mRNA [NM_030925]	-2.77438
XLOC_l2_015964	BROAD Institute lincRNA (XLOC_l2_015964), lincRNA [TCONS_l2_00030952]	-2.77409
C2orf47	Homo sapiens chromosome 2 open reading frame 47 (C2orf47), mRNA [NM_024520]	-2.76212
	EFCB_PAPAN (P61552) ERV-BabFcenv provirus ancestral Env polyprotein precursor (Envelope polyprotein) (BabFcenv) [Includes: Surface protein (SU); Transmembrane protein (TM)], partial (28%) [THC2739063]	-2.75526
LOC338963	Homo sapiens epididymal protein pseudogene (LOC338963), non-coding RNA [NR_034139]	-2.74897
CNTLN	Homo sapiens centlein, centrosomal protein (CNTLN), transcript variant 2, mRNA [NM_001114395]	-2.74161
XLOC_005592	BROAD Institute lincRNA (XLOC_005592), lincRNA [TCONS_00012063]	-2.73831
C6orf97	Homo sapiens chromosome 6 open reading frame 97 (C6orf97), mRNA [NM_025059]	-2.73777
NEK6	Homo sapiens NIMA (never in mitosis gene a)-related kinase 6 (NEK6), transcript variant 2, mRNA [NM_014397]	-2.72476
DNAI1	Homo sapiens dynein, axonemal, intermediate chain 1 (DNAI1), mRNA [NM_012144]	-2.72229
B4GALT3	Homo sapiens UDP-Gal:betaGlcNAc beta 1,4- galactosyltransferase, polypeptide 3 (B4GALT3), transcript variant 1, mRNA [NM_001199873]	-2.71638
OAS3	Homo sapiens 2'-5'-oligoadenylate synthetase 3, 100kDa (OAS3), mRNA [NM_006187]	-2.68814
USP46	Homo sapiens ubiquitin specific peptidase 46 (USP46), transcript variant 1, mRNA [NM_022832]	-2.66773
LOC340073	Homo sapiens uncharacterized LOC340073 (LOC340073), non-coding RNA [NR_037895]	-2.66668
XLOC_001797	AGENCOURT_14301157 NIH_MGC_180 Homo sapiens cDNA clone IMAGE:30388511 5', mRNA sequence [CD358889]	-2.66321
AQP11	Homo sapiens aquaporin 11 (AQP11), mRNA [NM_173039]	-2.65755
LOC284108	full-length cDNA clone CS0DB003YF07 of Neuroblastoma Cot 10-normalized of Homo sapiens (human) [CR616125]	-2.64449
TNFSF12	Homo sapiens tumor necrosis factor (ligand) superfamily, member 12 (TNFSF12), transcript variant 1, mRNA [NM_003809]	-2.63708
CALM3	Homo sapiens calmodulin 3 (phosphorylase kinase, delta) (CALM3), mRNA [NM_005184]	-2.63473
C10orf57	Homo sapiens chromosome 10 open reading frame 57 (C10orf57), mRNA [NM_025125]	-2.63229
LOC100288884	Homo sapiens cDNA FLJ42128 fis, clone TESTI2013382. [AK124122]	-2.613
UMODL1	uromodulin-like 1 [Source:HGNC Symbol;Acc:12560] [ENST00000491559]	-2.60111
LOC100507050	Homo sapiens uncharacterized LOC100507050 (LOC100507050), mRNA [NM_001195528]	-2.58058
C4orf17	Homo sapiens chromosome 4 open reading frame 17 (C4orf17), mRNA [NM_032149]	-2.56771
RUFY4	Homo sapiens RUN and FYVE domain containing 4 (RUFY4), transcript variant 1, mRNA [NM_198483]	-2.56528
TMTC4	Homo sapiens transmembrane and tetratricopeptide repeat containing 4 (TMTC4), transcript variant 1, mRNA [NM_032813]	-2.55945
XLOC_014096	BROAD Institute lincRNA (XLOC_014096), lincRNA [TCONS_00028941]	-2.55329
SULT1E1	Homo sapiens sulfotransferase family 1E, estrogen-preferring, member 1 (SULT1E1), mRNA [NM_005420]	-2.53295
XLOC_006422	BROAD Institute lincRNA (XLOC_006422), lincRNA [TCONS_00013161]	-2.52019
XLOC_014378	BROAD Institute lincRNA (XLOC_014378), lincRNA [TCONS_00029702]	-2.51019
MOSC1	Homo sapiens MOCO sulphurase C-terminal domain containing 1 (MOSC1), nuclear gene encoding mitochondrial protein, mRNA [NM_022746]	-2.50935
HRH3	Homo sapiens histamine receptor H3 (HRH3), mRNA [NM_007232]	-2.50341
ARF3	Homo sapiens ADP-ribosylation factor 3 (ARF3), mRNA [NM_001659]	-2.49429
TMEM194B	Homo sapiens transmembrane protein 194B (TMEM194B), mRNA [NM_001142645]	-2.48047
FAM69A	Homo sapiens family with sequence similarity 69, member A (FAM69A), transcript variant 4, mRNA [NM_001252271]	-2.47375
MARK1	Homo sapiens MAP/microtubule affinity-regulating kinase 1 (MARK1), mRNA [NM_018650]	-2.4736
psiTPTE22	Homo sapiens TPTE pseudogene (psiTPTE22), non-coding RNA [NR_001591]	-2.4732
CHST8	Homo sapiens carbohydrate (N-acetylgalactosamine 4-0) sulfotransferase 8 (CHST8), transcript variant 3, mRNA [NM_022467]	-2.47256
C2CD2	Homo sapiens C2 calcium-dependent domain containing 2 (C2CD2), transcript variant 1, mRNA [NM_015500]	-2.46813
OLFM1	Homo sapiens olfactomedin 1, mRNA (cDNA clone IMAGE:3351052), complete cds. [BC000189]	-2.46408
PPIF	Homo sapiens peptidylprolyl isomerase F (PPIF), nuclear gene encoding mitochondrial protein, mRNA [NM_005729]	-2.46277
HNF4G	Homo sapiens hepatocyte nuclear factor 4, gamma (HNF4G), mRNA [NM_004133]	-2.45264
SERPINA11	Homo sapiens serpin peptidase inhibitor, clade A (alpha-1 antiproteinase, antitrypsin), member 11 (SERPINA11), mRNA [NM_001080451]	-2.44591
ACADL	Homo sapiens acyl-CoA dehydrogenase, long chain (ACADL), nuclear gene encoding mitochondrial protein, mRNA [NM_001608]	-2.438
LIFR	Homo sapiens leukemia inhibitory factor receptor alpha (LIFR), transcript variant 2, mRNA [NM_002310]	-2.42314
XLOC_008111	BROAD Institute lincRNA (XLOC_008111), lincRNA [TCONS_00016946]	-2.41922
FAM21C	family with sequence similarity 21, member C [Source:HGNC Symbol;Acc:23414] [ENST00000374359]	-2.41853
AIF1L	Homo sapiens allograft inflammatory factor 1-like (AIF1L), transcript variant 4, mRNA [NM_001185096]	-2.41802
SLC30A10	Homo sapiens solute carrier family 30, member 10 (SLC30A10), mRNA [NM_018713]	-2.40546
	1203217A dehydrogenase,glyceraldehydephosphate. {Homo sapiens} (exp=-1; wgp=0; cg=0) , partial (57%) [THC2554230]	-2.40442
XLOC_002299	BROAD Institute lincRNA (XLOC_002299), lincRNA [TCONS_00003394]	-2.3963
	UI-E-EJ1-ajb-m-22-0-UI.r1 UI-E-EJ1 Homo sapiens cDNA clone UI-E-EJ1-ajb-m-22-0-UI 5', mRNA sequence [BM930849]	-2.39083
PPIEL	Homo sapiens peptidylprolyl isomerase E-like pseudogene (PPIEL), non-coding RNA [NR_003929]	-2.38859
XLOC_008223	BROAD Institute lincRNA (XLOC_008223), lincRNA [TCONS_00017540]	-2.3742
LOC100509861	chromosome 20 open reading frame 181 [Source:HGNC Symbol;Acc:16174] [ENST00000429183]	-2.37006
WHAMMP3	Homo sapiens WAS protein homolog associated with actin, golgi membranes and microtubules pseudogene 3 (WHAMMP3), non-coding RNA [NR_003521]	-2.36281
XLOC_003234	Q276A6_MYCFV (Q276A6) LemA precursor, partial (10%) [THC2678860]	-2.33226
XLOC_011618	BROAD Institute lincRNA (XLOC_011618), lincRNA [TCONS_00024308]	-2.33059
XLOC_003636	BROAD Institute lincRNA (XLOC_003636), lincRNA [TCONS_00008867]	-2.31847
ACER1	Homo sapiens alkaline ceramidase 1 (ACER1), mRNA [NM_133492]	-2.31601
XLOC_l2_002194	BROAD Institute lincRNA (XLOC_l2_002194), lincRNA [TCONS_l2_00004338]	-2.31501
PLEKHJ1	Homo sapiens pleckstrin homology domain containing, family J member 1 (PLEKHJ1), mRNA [NM_018049]	-2.3098
PEG10	Homo sapiens paternally expressed 10 (PEG10), transcript variant 1, mRNA [NM_001040152]	-2.30972
XLOC_010601	BROAD Institute lincRNA (XLOC_010601), lincRNA [TCONS_00022001]	-2.30199
KIAA0319L	Homo sapiens KIAA0319-like (KIAA0319L), mRNA [NM_024874]	-2.29887
LOC100506128	PREDICTED: Homo sapiens hypothetical LOC100506128, transcript variant 1 (LOC100506128), miscRNA [XR_108311]	-2.29444
	Uncharacterized protein [Source:UniProtKB/TrEMBL;Acc:E9PF64] [ENST00000480694]	-2.28876
IL27	Homo sapiens interleukin 27 (IL27), mRNA [NM_145659]	-2.27641
XLOC_003296	BROAD Institute lincRNA (XLOC_003296), lincRNA [TCONS_00005853]	-2.27548
LOC100130927	Homo sapiens cDNA FLJ42793 fis, clone BRAWH3007726. [AK124783]	-2.26321
FAM108C1	Homo sapiens family with sequence similarity 108, member C1 (FAM108C1), mRNA [NM_021214]	-2.25992
KRT86	Homo sapiens keratin 86 (KRT86), mRNA [NM_002284]	-2.25538
MBD2	Homo sapiens methyl-CpG binding domain protein 2 (MBD2), transcript variant 2, mRNA [NM_015832]	-2.25241
LOC100129361	Homo sapiens uncharacterized LOC100129361 (LOC100129361), non-coding RNA [NR_036583]	-2.24705
AKIRIN1	Homo sapiens akirin 1 (AKIRIN1), transcript variant 1, mRNA [NM_024595]	-2.23488
LOC100289026	PREDICTED: Homo sapiens hypothetical LOC100289026 (LOC100289026), miscRNA [XR_110942]	-2.23316
C9orf41	Homo sapiens chromosome 9 open reading frame 41 (C9orf41), mRNA [NM_152420]	-2.22503
MINPP1	Homo sapiens multiple inositol-polyphosphate phosphatase 1 (MINPP1), transcript variant 1, mRNA [NM_004897]	-2.22479
XLOC_004800	Q5KTX4_9VIRI (Q5KTX4) MADS-box protein CpMADS1 (Fragment), partial (7%) [THC2615207]	-2.22438
UAP1	Homo sapiens UDP-N-acteylglucosamine pyrophosphorylase 1 (UAP1), mRNA [NM_003115]	-2.22329
	selenoprotein X, 1 [Source:HGNC Symbol;Acc:14133] [ENST00000399753]	-2.22172
	PREDICTED: Homo sapiens hypothetical LOC100506376 (LOC100506376), miscRNA [XR_132470]	-2.22008
SFXN4	Homo sapiens sideroflexin 4 (SFXN4), mRNA [NM_213649]	-2.2116
NPEPPS	Homo sapiens aminopeptidase puromycin sensitive (NPEPPS), mRNA [NM_006310]	-2.20799
HEY1	Homo sapiens hairy/enhancer-of-split related with YRPW motif 1 (HEY1), transcript variant 2, mRNA [NM_001040708]	-2.20468
FTSJD1	Homo sapiens FtsJ methyltransferase domain containing 1 (FTSJD1), transcript variant 1, mRNA [NM_018348]	-2.20238
XLOC_l2_002729	BROAD Institute lincRNA (XLOC_l2_002729), lincRNA [TCONS_l2_00005385]	-2.2023
MREG	Homo sapiens melanoregulin (MREG), mRNA [NM_018000]	-2.20148
XLOC_012097	BROAD Institute lincRNA (XLOC_012097), lincRNA [TCONS_00025824]	-2.19409
XLOC_014036	Unknown	-2.18907
PPIL6	Homo sapiens peptidylprolyl isomerase (cyclophilin)-like 6 (PPIL6), transcript variant 1, mRNA [NM_173672]	-2.18875
LOC100128429	Homo sapiens cDNA FLJ41329 fis, clone BRAMY2047676. [AK123323]	-2.18851
SMN2	Homo sapiens survival of motor neuron 2, centromeric (SMN2), transcript variant c, mRNA [NM_022877]	-2.18014
CTR9	Homo sapiens Ctr9, Paf1/RNA polymerase II complex component, homolog (S. cerevisiae) (CTR9), mRNA [NM_014633]	-2.17918
LOC100507534	PREDICTED: Homo sapiens hypothetical LOC100507534 (LOC100507534), miscRNA [XR_109292]	-2.17556
CLDN14	Homo sapiens claudin 14 (CLDN14), transcript variant 1, mRNA [NM_144492]	-2.1638
XLOC_005315	PREDICTED: Homo sapiens hypothetical LOC100505985 (LOC100505985), miscRNA [XR_108661]	-2.16252
MFAP3L	Homo sapiens microfibrillar-associated protein 3-like (MFAP3L), transcript variant 1, mRNA [NM_021647]	-2.1618
DOCK8	Homo sapiens dedicator of cytokinesis 8 (DOCK8), transcript variant 1, mRNA [NM_203447]	-2.15554
HMCN2	PREDICTED: Homo sapiens hemicentin 2 (HMCN2), mRNA [XM_001715154]	-2.15227
CBX1	Homo sapiens chromobox homolog 1 (CBX1), transcript variant 1, mRNA [NM_006807]	-2.14948
XLOC_010257	BROAD Institute lincRNA (XLOC_010257), lincRNA [TCONS_00020993]	-2.14895
PPARG	Homo sapiens peroxisome proliferator-activated receptor gamma (PPARG), transcript variant 3, mRNA [NM_138711]	-2.14826
DCHS2	Homo sapiens dachsous 2 (Drosophila) (DCHS2), transcript variant 2, mRNA [NM_001142552]	-2.14373
XLOC_007658	BROAD Institute lincRNA (XLOC_007658), lincRNA [TCONS_00016284]	-2.14252
GTF2H2D	Homo sapiens general transcription factor IIH, polypeptide 2D (GTF2H2D), mRNA [NM_001042490]	-2.14189
LOC100129034	Homo sapiens uncharacterized LOC100129034 (LOC100129034), non-coding RNA [NR_027406]	-2.13755
PAQR9	Homo sapiens progestin and adipoQ receptor family member IX (PAQR9), mRNA [NM_198504]	-2.13578
RPIA	Homo sapiens ribose 5-phosphate isomerase A (RPIA), mRNA [NM_144563]	-2.13506
XLOC_003011	O92728_9FLAV (O92728) Polyprotein (Fragment), partial (13%) [THC2639720]	-2.12509
GABRG2	Homo sapiens gamma-aminobutyric acid (GABA) A receptor, gamma 2 (GABRG2), transcript variant 1, mRNA [NM_198904]	-2.12359
HAP1	Homo sapiens huntingtin-associated protein 1 (HAP1), transcript variant 2, mRNA [NM_177977]	-2.12222
STRADB	Homo sapiens STE20-related kinase adaptor beta (STRADB), transcript variant 1, mRNA [NM_018571]	-2.11686
GFRA3	Homo sapiens GDNF family receptor alpha 3 (GFRA3), mRNA [NM_001496]	-2.1146
LOC100272228	Homo sapiens uncharacterized LOC100272228 (LOC100272228), non-coding RNA [NR_027456]	-2.11439
XLOC_004828	BROAD Institute lincRNA (XLOC_004828), lincRNA [TCONS_00009667]	-2.10837
GH1	Homo sapiens growth hormone 1 (GH1), transcript variant 1, mRNA [NM_000515]	-2.10733
PEX19	Homo sapiens peroxisomal biogenesis factor 19 (PEX19), transcript variant 1, mRNA [NM_002857]	-2.10617
MATN3	Homo sapiens matrilin 3 (MATN3), mRNA [NM_002381]	-2.10552
TMEM174	Homo sapiens transmembrane protein 174 (TMEM174), mRNA [NM_153217]	-2.10236
LIN28B	Homo sapiens lin-28 homolog B (C. elegans) (LIN28B), mRNA [NM_001004317]	-2.09329
DPYD	Homo sapiens dihydropyrimidine dehydrogenase (DPYD), transcript variant 1, mRNA [NM_000110]	-2.08149
XLOC_001868	BROAD Institute lincRNA (XLOC_001868), lincRNA [TCONS_00003111]	-2.07832
XLOC_l2_012678	Q5JSU0_HUMAN (Q5JSU0) OTTHUMP00000016959 (Fragment), partial (44%) [THC2725069]	-2.07604
SLC7A2	Homo sapiens solute carrier family 7 (cationic amino acid transporter, y+ system), member 2 (SLC7A2), transcript variant 2, mRNA [NM_001008539]	-2.06395
NEK1	Homo sapiens NIMA (never in mitosis gene a)-related kinase 1 (NEK1), transcript variant 2, mRNA [NM_012224]	-2.05981
IPP	Homo sapiens intracisternal A particle-promoted polypeptide (IPP), transcript variant 2, mRNA [NM_001145349]	-2.05832
CCPG1	Homo sapiens cell cycle progression 1 (CCPG1), transcript variant 2, mRNA [NM_020739]	-2.05727
BRPF3	Homo sapiens bromodomain and PHD finger containing, 3 (BRPF3), mRNA [NM_015695]	-2.05605
RGPD5	Homo sapiens RANBP2-like and GRIP domain containing 5 (RGPD5), transcript variant 1, mRNA [NM_005054]	-2.05409
LOC100507484	PREDICTED: Homo sapiens hypothetical LOC100507484 (LOC100507484), miscRNA [XR_110322]	-2.05311
SEC16B	Homo sapiens SEC16 homolog B (S. cerevisiae) (SEC16B), mRNA [NM_033127]	-2.04589
XLOC_009567	BROAD Institute lincRNA (XLOC_009567), lincRNA [TCONS_00019176]	-2.04527
CKAP4	Homo sapiens cytoskeleton-associated protein 4 (CKAP4), mRNA [NM_006825]	-2.04278
XLOC_l2_015160	BROAD Institute lincRNA (XLOC_l2_015160), lincRNA [TCONS_l2_00029272]	-2.04224
MDM1	Homo sapiens Mdm1 nuclear protein homolog (mouse) (MDM1), transcript variant 1, mRNA [NM_017440]	-2.03472
XLOC_013987	full-length cDNA clone CS0DE005YK16 of Placenta of Homo sapiens (human) [CR625733]	-2.03326
ALDOB	Homo sapiens aldolase B, fructose-bisphosphate (ALDOB), mRNA [NM_000035]	-2.02998
C1orf144	BROAD Institute lincRNA (XLOC_000062), lincRNA [TCONS_00000847]	-2.02104
RCBTB1	Homo sapiens regulator of chromosome condensation (RCC1) and BTB (POZ) domain containing protein 1 (RCBTB1), mRNA [NM_018191]	-2.02071
XLOC_007807	BROAD Institute lincRNA (XLOC_007807), lincRNA [TCONS_00016439]	-2.0188
XLOC_001084	Q5THX3_HUMAN (Q5THX3) Expressed in hematopoietic cells, heart, liver (HLL), partial (11%) [THC2700360]	-2.01613
ATPBD4	Homo sapiens ATP binding domain 4 (ATPBD4), transcript variant 2, mRNA [NM_001141972]	-2.01577
LOC158402	Homo sapiens cDNA FLJ38333 fis, clone FCBBF3025674. [AK095652]	-2.00472
