# Supplementary material for: miR-27b targets MAIP1 to mediate lipid accumulation in cultured human and mouse hepatic cells
Source: Commun Biol. 2023 Jun 24;6:669. doi: 10.1038/s42003-023-05049-w (PMC10290684; doi:10.1038/s42003-023-05049-w)
Supplement: Supplementary file 6 — Supplementary Data 3 [file 42003_2023_5049_MOESM6_ESM.xlsx]

## Sheet: Figure 1
Figure 1b Relative lipid accumulation/cell in Huh-7 cells transfected with miR-27b.
NC	27b	OA
0.613739	6.62566	20.4454
1.43018	6.20641	18.4617
0.940125	7.3004	20.1315
0.909789	7.34051	20.303
1.35842	8.60767	23.2109
0.747746	7.91505	18.2583
Figure 1c TG contents in Huh-7 cells transfected with miR-27b.
TG mg/g protein
ctrl	miR-27b
55.2401	99.062
70.3609	92.8062
50.6072	65.3527
49.9371	99.7477
56.2174	95.0368
52.6104	96.565
Figure 1e Relative lipid accumulation/nuclei in mouse primary hepatocytes transfected with miR-27b.
ctrl	miR-27b	OA
1.15591	1.69871	3.60885
0.979008	2.24517	8.66713
0.865087	3.03795	3.792
Figure 1f TG contents in mouse primary hepatocytes transfected with miR-27b.
TG mg/g protein
ctrl	miR-27b
4.39416	7.5247
10.6138	20.2827
12.5983	15.8621

## Sheet: Figure 2
Figure 2b Relative mRNA expression of miR-27b target genes in Huh-7 cells transfected with miR=27b.
AKIRIN		AQP11		B4GALT3		BRAF3		CAB39L		CALM3
ctrl	miR-27b	ctrl	miR-27b	ctrl	miR-27b	ctrl	miR-27b	ctrl	miR-27b	ctrl	miR-27b
0.727645	0.495248	1.11809	0.75052	0.70119	0.45356	0.72305	0.589957	0.963025	0.802526	0.988183	0.398088
1.10592	0.607276	0.700576	0.470193	0.915275	0.435676	0.82091	0.477429	0.772841	0.611755	0.766429	0.325656
1.16644	0.487634	1.18134	0.615822	1.38353	0.398601	1.45604	0.895448	1.26413	0.487193	1.24539	0.365995
CCNG1		CKAP4		DCP2		DDAH1		DPYD		FAM69A
ctrl	miR-27b	ctrl	miR-27b	ctrl	miR-27b	ctrl	miR-27b	ctrl	miR-27b	ctrl	miR-27b
1.11232	0.503361	0.847639	0.524884	0.616997	0.312314	0.815538	0.548425	1.58649	1.0832	0.830291	0.652567
0.924743	0.321719	0.884698	0.442652	0.971028	0.32788	0.944522	0.287019	0.775468	0.508138	0.715308	0.511461
0.962937	0.267008	1.26766	0.558449	1.41198	0.307792	1.23994	0.30233	0.638045	0.615832	1.4544	0.54641
KIAA0139L		LIFR		MAIP1		MARK1		MATN3		NGFRAP1
ctrl	miR-27b	ctrl	miR-27b	ctrl	miR-27b	ctrl	miR-27b	ctrl	miR-27b	ctrl	miR-27b
0.857137	0.660324	0.886099	0.54438	0.834299	0.602268	0.883025	0.824465	0.350498	0.212671	0.844807	0.386779
0.780227	0.441601	0.987246	0.71271	1.11267	0.545485	1.10325	1.01408	0.843787	0.398073	1.04914	0.310017
1.36264	0.6644	1.12666	0.61109	1.05303	0.529361	1.01372	0.506294	1.80571	0.619887	1.10605	0.270552
NECAP1		NEK1		NEK6		NPEPPS		PAQR9		PHLPP2
ctrl	miR-27b	ctrl	miR-27b	ctrl	miR-27b	ctrl	miR-27b	ctrl	miR-27b	ctrl	miR-27b
0.85783	0.594327	0.993688	0.875449	0.882681	0.61132	0.971878	0.80901	1.10833	0.967675	1.05993	0.498005
0.868235	0.477414	1.07502	0.76821	0.924433	0.442243	0.754263	0.739435	0.613199	0.431286	1.02261	0.278009
1.27393	0.553032	0.931296	0.767171	1.19289	0.576237	1.27386	0.816683	1.27847	0.82782	0.917467	0.751732
PPIF		SLC7A2		TMEM194B		USP46
ctrl	miR-27b	ctrl	miR-27b	ctrl	miR-27b	ctrl	miR-27b
0.920824	0.590099	1.22008	1.26691	0.950811	0.834698	0.797279	0.746858
0.948462	0.629592	0.721633	0.520076	0.888455	0.653674	1.03062	0.578639
1.13071	0.632642	1.05829	0.68708	1.16073	0.791431	1.1721	0.624724
Figure 2c Relative mRNA expression of miR-27b target genes in Huh-7 cells transduced with LV-sh-target.
AKIRIN		B4GALT3		CALM3		CKAP4		DCP2		DDAH1
ctrl	miR-27b	ctrl	miR-27b	ctrl	miR-27b	ctrl	miR-27b	ctrl	miR-27b	ctrl	miR-27b
1.04223	0.181962	1.01329	0.154292	0.984646	0.262346	1.03152	0.0619142	1.02457	0.0669338	1.06447	0.372289
0.917196	0.180677	0.929027	0.192328	0.880609	0.270775	0.927066	0.0610237	0.936545	0.0795604	0.880522	0.409367
0.932535	0.188073	0.973405	0.15922	1.00193	0.239968	1.08855	0.0497773	0.96349	0.0651349	0.974138	0.461989
1.10804	0.204185	1.08428	0.239287	1.13281	0.316605	0.952865	0.0913008	1.07539	0.0781022	1.08087	0.409157
MAIP1		NECAP1		NEK6		NGFRAP1		PHLPP2
ctrl	miR-27b	ctrl	miR-27b	ctrl	miR-27b	ctrl	miR-27b	ctrl	miR-27b
1.23808	0.143266	1.12288	0.439214	1.00192	0.274424	1.05351	0.107812	1.00455	0.209734
0.794141	0.163172	0.889202	0.521851	0.940357	0.313758	0.917317	0.102037	0.89945	0.292157
0.908611	0.148286	0.964387	0.447245	0.978931	0.318292	0.940787	0.0853764	0.973301	0.249401
1.05917	0.184881	1.02353	0.611032	1.07879	0.405092	1.08839	0.13049	1.1227	0.319612
Figure 2d Relative lipid accumulaton/cell in Huh-7 cells transduced with LV-sh-target
AKIRIN		B4GALT3		CALM3		CKAP4		DCP2		DDAH1
sh-ctrl	sh-target	sh-ctrl	sh-target	sh-ctrl	sh-target	sh-ctrl	sh-target	sh-ctrl	sh-target	sh-ctrl	sh-target
1.03435	1.04138	1.02862	3.4967	0.937472	0.698635	1.09099	0.685772	1.00081	0.955039	0.827708	0.803321
0.871902	0.98567	0.859782	3.6879	0.817439	0.424639	1.0339	0.771273	1.03639	0.962103	1.05347	0.654939
0.970204	0.949781	1.14631	4.59558	0.910787	0.595181	1.09497	0.980753	1.03741	0.731089	0.928324	0.740348
1.12354	1.06256	0.965286	3.45225	1.3343	0.883903	0.780145	0.746103	0.92539	0.757707	1.1905	0.720951
MAIP1		NECAP1		NEK6		NGFRAP1		PHLPP2
sh-ctrl	sh-target	sh-ctrl	sh-target	sh-ctrl	sh-target	sh-ctrl	sh-target	sh-ctrl	sh-target
1.28932	2.81001	0.675895	0.787939	1.04424	0.391663	1.02433	0.769363	0.886399	1.11885
1.14842	2.51332	1.04847	0.87062	1.30336	0.303245	1.04444	0.698029	1.05235	1.38217
0.935846	3.23861	1.04967	0.971136	1.01083	0.426124	1.0024	0.771611	0.930879	1.35803
0.626412	3.50806	1.22597	1.08807	0.641567	0.400494	0.928838	0.67693	1.13037	1.54744

## Sheet: Figure 3
Figure 3b Relative protein expression of miR-27b–target genes.
B4GALT3		MAIP1		PHLPP2
si-ctrl	si-target	si-ctrl	si-target	si-ctrl	si-target
1.24818	0.110095	0.642277	0.318416	1.12292	0.0781275
0.991643	0.08261	1.37531	0.385964	1.05354	0.0450697
0.76018	0.104019	0.982411	0.443054	0.823542	0.0437475
Figure 3d Relative lipid accumulation/cell in Huh-7 cells transfected wity siRNAs or treated with oleic acid.
si-ctrl	si-B4GALT3	si-MAIP1	si-PHLPP2	OA
0.465562	9.89738	4.67222	3.6458	27.4507
1.08095	7.27655	6.78611	9.38493	32.5016
1.08712	8.44931	9.22663	6.35691	42.8819
1.18466	11.1153	7.68859	5.60575	32.8626
0.616946	7.38644	9.79382	10.9335	48.3577
1.56475	9.69944	7.64435	7.83972	27.3366
Figure 3e TG contents in Huh-7 cells transfected with siRNAs.
TG mg/g protein
si-ctrl	si-B4GALT3	si-MAIP1	si-PHLPP2
30.721	35.0201	36.2913	33.8682
21.5777	38.1175	32.0948	27.7219
24.9319	31.6649	38.762	30.3119
23.0851	34.6538	34.9069	31.3553

## Sheet: Figure 4
Figure 4a Relative mRNA expression of miR-27b–target genes in Huh-7 cells transfected with miR-27b.
B4GALT3		MAIP1		PHLPP2
ctrl	miR-27b	ctrl	miR-27b	ctrl	miR-27b
1.05706	0.591977	0.834154	0.641664	1.02778	0.836088
0.955055	0.551613	0.796703	0.752956	1.02857	0.706544
0.887962	0.567226	1.08394	0.627353	0.766509	0.640197
1.09992	0.47663	1.2852	0.387349	1.17715	0.425695
Figure 4c Relative protein expression of miR-27b–target genes in Huh-7 cells transfected with miR-27b.
B4GALT3		MAIP1		PHLPP2
ctrl	miR-27b	ctrl	miR-27b	ctrl	miR-27b
0.827863	0.140497	0.932718	0.346525	1.2334	0.101925
1.15602	0.209633	1.19965	0.534183	0.837594	0.163726
1.01611	0.308471	0.867627	0.634438	0.92901	0.148571
Figure 4d Relative mRNA expression of miR-27b–target genes in miR-27b-transfected mouse promary hepatocytes.
B4galt3		Maip1		Phlpp2
ctrl	miR-27b	ctrl	miR-27b	ctrl	miR-27b
0.891461	0.549492	0.798856	0.603102	0.798942	0.630345
1.18952	0.445645	1.19613	0.861049	0.984205	0.959596
0.928547	0.778441	0.880485	0.914754	0.851129	0.95139
0.85159	0.417692	1.05601	0.754143	1.54031	0.87068
1.13889	0.558508	1.06852	0.822931	0.825409	0.566753
Figure 4e Relative reporter activities of miR-27b–target genes in Huh-7 cells transfected with miR-27b.
ctrl	27bT	B4GALT3	B4GALT3 m	MAIP1	MAIP1 m	PHLPP2	PHLPP2 m
1.21101	0.345553	0.448737	0.943556	0.270696	1.46489	0.583856	0.978382
0.921156	0.259264	0.138398	0.842144	0.420686	0.753564	0.734753	0.694106
0.867833	0.532188	0.613695	1.00896	0.491552	1.05133	0.670924	0.775102

## Sheet: Figure 5
Figure 5a Relative mRNA expression of MAIP1 in Huh-7 cells transduced with LV-MAIP1 and transfected with miR mimics.
ctrl		miR-27b
LV-ctrl	LV-MAIP1	LV-ctrl	LV-MAIP1
0.960783	2.72028	0.389485	2.82904
0.96756	2.66914	0.418259	2.58942
1.07166	2.7386	0.373973	2.46963
Figure 5c Relative lipid accumulation/cell in Huh-7 cells transduced with LV-MAIP1 and transfected with miR mimics.
ctrl		miR-27b		OA
LV-ctrl	LV-MAIP1	LV-ctrl	LV-MAIP1	LV-ctrl	LV-MAIP1
0.92382	1.74478	4.61572	3.28073	3.95764	19.6036
1.22652	0.620784	8.71112	4.26025	22.5679	24.1366
0.79276	0.522883	5.08483	3.69545	17.4927	23.0458
1.89472	1.02815	4.64162	3.08855	18.5452	19.1781
0.395859	0.666317	6.97394	2.35832	18.7114	18.7114
0.766324	1.77177	9.40552	6.187	13.1667	15.5225
Figure 5d TG contents in Huh-7 cells transduced with LV-MAIP1 and transfected with miR mimics.
ctrl		miR-27b
LV-ctrl	LV-MAIP1	LV-ctrl	LV-MAIP1
24.8279	26.1586	82.8885	67.0133
29.008	19.9895	66.1198	52.741
30.2022	20.6145	65.4091	46.0971
32.6533	27.7721	74.0851	65.8301
28.32	22.7934	82.1414	62.3767
36.4988	30.6063	71.5859	65.4444
Figure 5e Relative mRNA expression of B4GALT3 in Huh-7 cells transduced with LV-B4GALT3 and transfected with miR mimics.
ctrl		miR-27b
LV-ctrl	LV-B4G3	LV-ctrl	LV-B4G3
1.08229	1.73142	0.395617	2.81108
0.941328	2.02173	0.161515	2.38528
0.97638	2.25263	0.404872	2.98201
Figure 5g Relative lipid accumulation/cell in Huh-7 cells transduced with LV-B4GALT3 and transfected with miR mimics.
ctrl		miR-27b		OA
LV-ctrl	LV-B4G3	LV-ctrl	LV-B4G3	LV-ctrl	LV-B4G3
0.811294	0.943527	3.44042	4.29497	8.19242	9.69636
0.857521	1.06061	5.3678	4.49527	10.4864	8.82605
0.3961	1.14463	3.76748	8.60336	8.92092	9.93947
1.03519	0.621117	3.0327	5.34848	8.90156	11.8218
1.22427	0.958547	3.92089	4.53378	11.4603	11.4603
1.67563	0.440048	5.52709	4.12316	7.10446	11.3542
Figure 5h TG contents in Huh-7 cells transduced with LV-B4GALT3 and transfected with miR mimics.
ctrl		miR-27b
LV-ctrl	LV-B4G3	LV-ctrl	LV-B4G3
26.1109	23.8847	61.9842	62.2569
26.9576	30.8492	72.2334	83.3804
51.3331	21.6379	85.7086	69.2977
45.0845	34.3843	86.4996	68.2491
45.9055	29.2544	85.7086	83.007
36.5872	33.7505	79.358	95.4279

## Sheet: Figure 6
Figure 6a Relative MAIP1 mRNA expression in mouse primary hepatocyte transfected with siRNAs.
si-ctrl	si-MAIP1
0.72655	0.359055
1.29486	0.546235
1.26474	0.58594
1.02357	0.185512
0.690285	0.245894
Figure 6c Relative lipid accumulation in mouse primary hepatocyte transfected with siRNAs.
ctrl	si-Maip1	OA
0.949562	3.44426	13.7416
1.01499	2.337	11.9717
1.03544	2.48358	6.71586
Figure 6d TG contents in primary mouse hepatocytes transfected with siRNAs.
TG mg/g protein
si-ctrl	si-Maip1
8.14229	25.922
2.05682	5.35007
9.87676	18.8846
Figure 6e Relative mRNA expression of miR-27b–target genes in mice fed a high fat diet for 8 weeks.
8w
B4galt3		Maip1		Phlpp2
BD	HFD	BD	HFD	BD	HFD
1.02374	1.09765	0.963028	0.889306	0.995053	0.880947
0.856992	0.946961	0.825652	0.838735	0.717348	0.664043
1.11495	0.802944	1.41501	0.733957	1.15167	0.773994
1.1459	0.725011	1.21507	0.887748	1.21725	0.604122
0.800353	0.844793	0.640053	0.760329	0.68906	0.644742
1.05807	0.96436	0.94119	0.742188	1.22962	0.778658
Figure 6f Relative mRNA expression of miR-27b–target genes in mice fed a high fat diet for 16 weeks.
16w
B4galt3		Maip1		Phlpp2
BD	HFD	BD	HFD	BD	HFD
0.815628	0.322298	0.86411	0.33283	0.639707	0.306793
1.32139	0.934725	1.19729	0.731099	1.05435	0.703354
1.08287	0.752445	1.03148	0.65464	0.983582	0.689304
0.851822	0.746269	0.757661	0.687823	1.08115	0.865535
0.944715	0.744565	1.08904	0.892923	1.16904	0.673164
0.983575	0.868712	1.06042	0.640268	1.07217	0.829074

## Sheet: Supplementary Figure 1
Supplementary Figure 1b Relative lipid accumulation in HepG2 cells transfected with miR-27b.
ctrl	miR-27b
0.375548	109.649
2.48725	174.637
1.10187	101.012
0.408401	106.421
0.996501	118.075
0.630428	187.632
Supplementary Figure 1c Relative mRNA sxpressoin of miR-27b–target genes in HepG2 cells transfected with miR-27b.
B4GALT3		MAIP1		PHLPP2
ｃｔｒｌ	miR-27b	ｃｔｒｌ	miR-27b	ｃｔｒｌ	miR-27b
1.10245	0.444711	1.06617	0.84238	0.994389	0.439356
1.00567	0.567322	0.962672	0.686971	1.15651	0.742991
0.962759	0.500391	0.94476	0.640611	0.891592	0.57036
0.974024	0.591624	1.03176	0.69811	1.0519	0.698769
0.957107	0.467474	1.01247	0.578458	0.8468	0.591145
0.997993	0.541562	0.982169	0.650782	1.05881	0.638363

## Sheet: Supplementary Figure 2
Supplementary Figure 2a Functional annotatoin analysis of genes with upregulated expression in microarray analysis.
Term	PValue
signal transduction	0.00130166
maintenance of gastrointestinal epithelium	0.00247758
axon guidance	0.00297462
positive regulation	0.00495088
negative regulation of axon extension	0.00761477
neuron migration	0.00762435
anterograde axonal protein transport	0.00901606
negative regulation of receptor activity	0.0104829
immune response	0.0123595
regulation of ion transmembrane transport	0.0129366
metabolic hexose process	0.0141375
positive regulation of cell-matrix adhesion	0.0149214
protein heterooligomerization	0.0170681
xenobiotic metabolic process	0.0178143
digestion	0.0179948
cell surface receptor signaling pathway	0.0186909
heparan sulfate proteoglycan biosynthetic process, enzymatic modification	0.020232
calcium ion-regulated exocytosis of neurotransmitter	0.0236195
calcium ion transport	0.0254967
synaptic vesicle transport	0.0310278
positive regulation of sodium ion transport	0.0350307
regulation of regulated secretory pathway	0.0369523
azole transport	0.0369523
transmembrane receptor protein tyrosine kinase signaling pathway	0.0386179
stabilization of membrane potential	0.0392212
negative regulation of phagocytosis	0.0435909
animal organ morphogenesis	0.0448736
positive regulation of T cell migration	0.0481319
inflammatory response	0.0482452
cell chemotaxis	0.0494808
Supplementary Figure 2b Functional annotatoin analysis of genes with downregulated expression in microarray analysis.
Term	PValue
regulation of corticosterone secretion	0.000228709
behavioral response to ethanol	0.00329443
peroxisome fission	0.00400335
germ cell development	0.00594312
peroxisome organization	0.0186444
chemical synaptic transmission	0.0249247
corticotropin secretion	0.0261177
regulation of blood pressure	0.0303312
atrioventricular valve formation	0.034672
cell differentiation	0.0399601

## Sheet: Supplementary Figure 3
Supplementary Figure 3b Relative protein expression of P-AMPK and total AMPK
P-AMPK			AMPK
si-ctrl	si-MAIP1		si-ctrl	si-MAIP1
0.605048	1.05905		0.320774	0.670823
1.80767	1.41842		2.1543	2.60527
0.466929	0.952203		0.283346	0.550036
1.12035	1.95957		1.24158	1.74926
Supplementary Figure 3c Relative P-AMPK/AMPK expression
si-ctrl	si-MAIP1
1.43014	1.19701
0.636216	0.412801
1.24946	1.31259
0.684174	0.849368

## Sheet: Supplementary Figure 4
Supplementary Figure 4 RNA expression of B4GALT3, MAIP1 and PHLPP2 in liver biopsies from NASH patients.
Classification		Relative miR-27b–target expression
pt. ID	steatohep	B4GALT3	MAIP1	PHLPP2
12	0	1.79253	0.985369	1.41515
25	0	1.03969	0.758106	0.770612
28	0	1.47115	0.672874	1.19391
29	0	0.654358	0.305805	0.255457
35	0	0.830646	1.19442	1.46287
42	0	1.08322	1.01286	0.779033
45	0	0.627994	0.650299	0.910572
54	0	1.31587	0.592651	1.57596
57	0	1.07039	1.00133	1.00244
60	0	0.56778	0.840957	0.402102
68	0	0.827731	1.18011	0.534322
70	0	0.892883	0.739064	0.731866
71	0	0.97573	1.21478	0.856917
73	0	1.11736	1.17948	1.71078
75	0	0.863507	1.16133	0.978893
76	0	0.907531	1.06642	0.611743
79	0	0.740083	0.673474	0.916264
80	0	1.10464	1.58177	0.655019
82	0	0.672449	1.05741	0.809803
84	0	0.96896	1.21113	2.13537
89	0	1.44149	1.641	1.33393
90	0	1.3851	1.56892	1.58707
91	0	0.648922	0.710451	0.36991
1	1	0.77989	0.454211	0.24851
3	1	1.46262	0.795058	0.661533
6	1	1.49683	1.1658	1.60664
9	1	1.05309	0.806022	0.901395
18	1	0.541254	0.207099	0.6946
30	1	1.01321	1.30646	1.03428
33	1	1.06558	0.843033	0.952123
44	1	0.811875	1.46894	1.02857
46	1	0.988083	0.512475	0.84788
50	1	0.909394	1.00982	0.727037
58	1	0.762043	0.942722	1.07906
78	1	0.847075	1.07844	0.645812
2	2	0.739907	0.318912	1.22904
5	2	1.06528	1.15239	1.48696
7	2	0.940996	0.412924	0.828242
8	2	0.726731	0.610042	1.23443
10	2	0.62331	0.224418	0.766699
11	2	0.934934	0.717246	1.50978
13	2	0.398933	0.555615	0.868815
14	2	1.11521	1.26477	2.71649
15	2	0.874891	0.579488	1.31551
16	2	1.25523	1.36171	1.17092
17	2	1.22205	1.04166	0.956327
19	2	1.00111	0.440465	0.52807
21	2	1.1174	0.761552	0.785351
22	2	0.951767	0.940631	0.645392
23	2	1.19198	0.671139	0.692712
24	2	0.94768	0.538432	0.753572
26	2	0.365758	0.395705	0.400353
27	2	1.02169	1.02178	1.68472
31	2	1.19755	0.892812	1.7168
32	2	0.552701	0.432633	0.492358
34	2	0.681727	0.887267	0.933036
36	2	1.23657	0.717195	1.19573
37	2	0.570967	0.690335	0.89774
38	2	1.07206	1.00817	1.10328
39	2	0.554646	0.940256	1.21306
40	2	0.822176	1.03711	1.00675
41	2	0.583962	0.447186	0.630036
43	2	0.752252	0.69973	0.190353
48	2	0.811478	1.07597	1.47612
51	2	0.828738	0.977161	1.12779
52	2	0.864397	1.07111	0.647271
53	2	0.746971	0.922296	1.20436
55	2	0.921648	0.942362	1.00207
56	2	0.788391	0.785355	0.88268
59	2	0.788975	1.20109	1.33189
61	2	0.783991	1.10926	1.28218
62	2	0.908705	0.565561	1.11152
63	2	0.997705	0.827195	0.498015
64	2	0.973516	0.371655	0.691852
65	2	0.818065	1.08695	1.27065
66	2	1.00311	1.22865	1.33146
67	2	0.885344	0.442975	0.749395
69	2	1.2286	0.768968	0.71192
72	2	0.992419	1.66142	1.90345
74	2	0.788101	0.802021	1.38778
77	2	1.14204	0.6862	1.66027
81	2	1.10257	1.15693	2.29979
83	2	0.546426	0.783785	0.667762
85	2	0.6609	0.94031	0.750852
86	2	0.991664	1.01028	1.21132
87	2	0.645761	0.81061	0.602819
88	2	0.95145	0.805324	0.809803
92	2	0.828702	0.515835	0.802137
93	2	0.970359	1.1406	0.589708
